# Supplementary material for: Exercise‐induced effects on the metabolome of endurance and strength‐trained athletes in comparison with sedentary subjects: A pilot study
Source: Physiol Rep. 2025 Feb 4;13(3):e70206. doi: 10.14814/phy2.70206 (PMC11793010; doi:10.14814/phy2.70206)
Supplement: Supplementary file 1 — Table S1. [file PHY2-13-e70206-s002.xlsx]

## Sheet: Table S1
Table S1. Details of the total training volume in each training phase of the strength-trained athletes (ST)° (mean ± SD).
	Units	RP		PP		CP
training volume (specific)	lifted tons per week	76,2 ± 52,9		47,5 ± 8,8		38,5 ± 9,1
training volume (specific)	repetitions per week	378,9 ± 189,8		590,5 ± 262,3		410,1 ± 169,2
training distribution (specific : unspecific)	% of training volume	61,9 ± 18,0		63,1 ± 17,6		86,0 ± 18,9	*
clean & snatch performance	kg	245,3 ± 42,7		269,3 ± 35,5		275,2 ± 50,1
Abbreviations: PP, preparatory phase; CP, competition phase; RG, regeneration phase. specific means all exercises which are directly related to competition performance (complex 1 to 7 according to Trainingmittelkatalog BVDG). ° 8 weightlifters fully documented their training. * significantly different to RP (P ≤ 0.05).
