# Supplementary material for: Exercise‐induced effects on the metabolome of endurance and strength‐trained athletes in comparison with sedentary subjects: A pilot study
Source: Physiol Rep. 2025 Feb 4;13(3):e70206. doi: 10.14814/phy2.70206 (PMC11793010; doi:10.14814/phy2.70206)
Supplement: Supplementary file 2 — Table S2. [file PHY2-13-e70206-s004.xlsx]

## Sheet: Table S2
Table S2. Details of the total training volume in each training phase of the endurance-trained athletes (ET)° (mean ± SD).
	Units	PP		CP		RP
training volume	kilometres per week	94,5 ± 23,5	*	82,8 ± 14,7	*	25,3 ± 25,5
zone 1	% of training volume	77 ± 14		71 ± 11		63 ± 46
zone 2	% of training volume	13 ± 9		16 ± 9		8 ± 9
zone 3	% of training volume	10 ± 7	*	13 ± 6	*	4 ± 8
Abbreviations: PP, preparatory phase; CP, competition phase; RG, regeneration phase. ° 8 runners fully documented their training. At RP ~25% of total training volume was rest (no zone). * significantly different to RP (P ≤ 0.05).
