# Supplementary material for: Exercise‐induced effects on the metabolome of endurance and strength‐trained athletes in comparison with sedentary subjects: A pilot study
Source: Physiol Rep. 2025 Feb 4;13(3):e70206. doi: 10.14814/phy2.70206 (PMC11793010; doi:10.14814/phy2.70206)
Supplement: Supplementary file 3 — Table S3. [file PHY2-13-e70206-s001.xlsx]

## Sheet: Table S3
Table S3. Detailed data on metabolites between the groups before and after the standardized exercise stimuli
		sorted by metabolite			exercise-induced metabolic profile																																	legend	FC ≥ 1	VIP > 1,0	p ≤ 0,05
					uni- and multivariate results																																		FC ≤ -1	VIP > 1,5
			%CV	covariate	CGS pre		CGS post			post / pre			CGE pre		CGE post			post / pre			ET pre		ET post			post / pre			ST pre		ST post			post / pre
compound class	metabolite name	metabolite	<25%	breakfast	mean	SD	mean	SD	delta	log2FC	p (BNF)	VIP	mean	SD	mean	SD	delta	log2FC	p (BNF)	VIP	mean	SD	mean	SD	delta	log2FC	p (BNF)	VIP	mean	SD	mean	SD	delta	log2FC	p (BNF)	VIP
Aminoacids Related	1-Methylhistidine	1-Met-His	6.00707	0.389615	5.188	1.245	5.157	1.201	-0.031	-0.00864643	0.956561	0.37172	4.822	1.12	4.894	1.065	0.072	0.0213825	0.813092	0.018474	4.659	1.189	4.913	1.214	0.254	0.0765839	0.524575	0.10565	6.156	1.891	6.205	2.041	0.049	0.011438	0.986195	0.27119
Indoles Derivatives	Indoleacetic acid	3-IAA	5.71115	0.632435	3.002	3.556	3.062	3.599	0.06	0.0285503	0.849554	0.28854	3.244	4.519	3.054	3.89	-0.19	-0.0870738	0.906992	0.26087	2.189	0.681	2.306	0.746	0.117	0.0751206	0.576001	0.1529	2.212	0.513	2.259	0.518	0.047	0.0303329	0.801551	1.6534
Indoles Derivatives	Indole-3-propionic acid	3-IPA	7.45098	0.471062	1.256	0.819	1.286	0.873	0.03	0.0340542	0.893034	0.25389	1.466	1.125	1.492	1.176	0.026	0.0253624	0.933906	1.3462	2.789	2.001	3.042	2.046	0.253	0.125272	0.27133	0.53084	1.206	0.907	1.209	0.905	0.003	0.00358434	0.949167	1.9362
Aminoacids Related	3-Methylhistidine	3-Met-His	6.30081	0.991176	10.545	8.652	10.478	8.193	-0.067	-0.00919573	0.913262	0.42041	11.592	8.568	10.676	8.099	-0.916	-0.118758	0.41656	0.92543	9.074	10.42	8.181	9.363	-0.893	-0.149461	0.536659	0.64961	14.474	10.752	14.861	11.716	0.387	0.0380675	0.972929	0.98665
Aminoacids Related	Hydroxytryptophan	5-AVA	7.02997	0.069404	0.043	0.017	0.04	0.016	-0.003	-0.104337	0.970691	0.0049104	0.04	0.014	0.037	0.013	-0.003	-0.112475	0.975129	0.64353	0.037	0.01	0.045	0.014	0.008	0.2824	0.926474	0.43076	0.042	0.008	0.042	0.013	0	0	0.997367	1.2425
Fatty Acids	Arachidonic acid	AA	15.161	0.186698	1.761	0.809	1.905	0.9	0.144	0.113396	0.351425	1.3282	1.837	1.086	2.95	1.075	1.113	0.683363	1.1872e-09	0.83956	1.685	0.536	3.718	0.889	2.033	1.14178	6.68647e-19	2.9104	1.857	0.551	1.998	0.435	0.141	0.105583	0.310656	0.70232
Aminoacids Related	L-alpha-Aminobutyric acid	AABA	5.74397	0.481548	19.853	5.326	19.219	4.745	-0.634	-0.0468238	0.701979	1.3999	17.106	4.076	14.962	3.609	-2.144	-0.193199	0.0738695	0.71617	15.823	6.803	12.757	5.575	-3.066	-0.310734	0.00931915	0.045672	18.756	5.719	17.762	5.869	-0.994	-0.0785581	0.43127	1.7169
Carboxylic Acids	Aconitic acid	AconAcid	8.97348	0.0914496	5.94	1.04	6.549	1.166	0.609	0.140812	0.19994	1.7569	5.765	1.067	7.304	1.324	1.539	0.341366	0.00176495	0.54434	5.987	1.01	9.716	1.686	3.729	0.698529	5.38549e-09	2.5334	6.481	1.386	7.412	1.615	0.931	0.193646	0.0757786	0.02587
Aminoacids Related	Asymmetric dimethylarginine	ADMA	5.88235	0.202849	0.451	0.057	0.436	0.053	-0.015	-0.0487993	0.863674	0.41459	0.426	0.047	0.423	0.049	-0.003	-0.0101958	0.965883	0.17477	0.467	0.062	0.458	0.058	-0.009	-0.028075	0.919219	0.76391	0.429	0.065	0.411	0.063	-0.018	-0.0618393	0.825498	0.87708
Aminoacids	Alanine	Ala	6.50384	0.608453	465.972	65.417	552.667	93.596	86.695	0.246167	0.0259722	1.9581	439.194	57.685	478.5	75.049	39.306	0.123661	0.273119	3.9462	445.933	88.001	491	60.074	45.067	0.138896	0.188513	1.7577	433.028	83.784	502.139	69.614	69.111	0.213626	0.0369926	3.0244
Aminoacids	Arginine	Arg	6.56199	0.600511	123.775	17.08	120.744	18.411	-3.031	-0.0357684	0.715581	1.6481	114.914	14.968	100.167	14.16	-14.747	-0.198147	0.062659	0.2521	104.093	13.374	76.067	10.919	-28.026	-0.45253	0.000116993	2.5009	117.511	27.683	110.167	22.365	-7.344	-0.0931037	0.434654	0.50631
Aminoacids	Asparagine	Asn	7.04417	0.7257	62.853	13.547	58.047	14.982	-4.806	-0.11476	0.239455	1.6441	60.008	12.337	45.503	9.343	-14.505	-0.399193	0.000204529	2.0786	73.673	16.283	47.817	6.754	-25.856	-0.623612	3.21471e-07	2.1345	64.061	15.609	57.45	12.328	-6.611	-0.157139	0.154543	0.71097
Aminoacids Related	ß-Aminobutyric acid	BABA	7.73585	0.980164	0.042	0.015	0.039	0.015	-0.003	-0.106915	0.964466	0.75011	0.028	0.016	0.023	0.014	-0.005	-0.283793	0.9473	0.88266	0.041	0.013	0.045	0.009	0.004	0.134301	0.961386	1.6558	0.031	0.01	0.03	0.01	-0.001	-0.0473057	0.981334	0.59417
Acylcarnitines	carnitine	C0	24.0506	0.988317	44.725	6.339	42.358	6.484	-2.367	-0.078447	0.454135	0.27831	43.403	5.661	40.964	5.946	-2.439	-0.0834382	0.419919	0.054739	34.35	8.009	28.513	6.655	-5.837	-0.26869	0.024143	1.0829	33.926	14.522	34.215	14.087	0.289	0.0122376	0.927883	0.84826
Acylcarnitines	acetylcarnitine	C2	14.3952	0.0936374	4.575	1.266	4.789	0.665	0.214	0.0659527	0.354266	2.2785	4.371	0.904	7.677	1.686	3.306	0.812579	1.54529e-13	1.4474	3.717	1.178	10.304	1.989	6.587	1.47099	5.0652e-36	0.075871	3.281	0.874	4.147	0.98	0.866	0.337932	0.00229576	0.82126
Acylcarnitines	propionylcarnitine	C3	6.47436	0.461915	0.498	0.093	0.526	0.102	0.028	0.0789171	0.742123	2.3149	0.493	0.085	0.621	0.119	0.128	0.333006	0.13885	0.042225	0.443	0.117	0.722	0.239	0.279	0.704692	0.00450479	0.66838	0.466	0.098	0.484	0.117	0.018	0.0546771	0.831605	0.12538
Acylcarnitines	Butyrylcarnitine	C4	7.23918	0.830474	0.212	0.067	0.224	0.075	0.012	0.0794345	0.874147	0.090564	0.239	0.068	0.281	0.094	0.042	0.23356	0.60045	0.69464	0.215	0.04	0.32	0.069	0.105	0.573735	0.218472	2.161	0.205	0.06	0.224	0.067	0.019	0.127875	0.800919	0.16398
Bile Acids	Cholate	CA	6.54045	0.0799357	0.17	0.304	0.114	0.188	-0.056	-0.576501	0.532311	0.32171	0.162	0.319	0.123	0.26	-0.039	-0.397335	0.653343	1.0752	0.054	0.058	0.048	0.029	-0.006	-0.169925	0.949787	0.012186	0.12	0.216	0.094	0.172	-0.026	-0.352302	0.756117	1.0416
Bile Acids	Chenodeoxycholic acid	CDCA	5.29801	0.149173	0.274	0.299	0.23	0.237	-0.044	-0.252542	0.615129	0.24875	0.309	0.417	0.215	0.398	-0.094	-0.52327	0.244069	0.11241	0.127	0.098	0.08	0.054	-0.047	-0.666757	0.573963	1.6697	0.266	0.253	0.185	0.181	-0.081	-0.523901	0.325798	1.178
Cholesterol Esters	CE(16:0)	CE(16:0)	12.1441	0.217227	208.947	54.858	205.222	47.057	-3.725	-0.0259516	0.903335	0.52504	198.392	57.316	200.389	52.925	1.997	0.0144495	0.810925	1.0036	184.633	47.448	203.067	51.459	18.434	0.137295	0.241519	1.0404	191.128	58.032	190.703	55.234	-0.425	-0.00321161	0.984419	0.01459
Cholesterol Esters	CE(18:0)	CE(18:0)	13.1966	0.189125	17.708	4.494	17.186	3.906	-0.522	-0.0431675	0.741083	0.13338	16.171	4.379	16.531	3.893	0.36	0.0317651	0.699576	0.50755	17.373	4.594	18.901	4.862	1.528	0.121616	0.30505	0.45569	16.412	5.207	16.454	4.974	0.042	0.00368729	0.932035	1.163
Cholesterol Esters	CE(18:1(9Z))	CE(18:1)	13.1899	0.218515	439.556	97.777	432.917	82.553	-6.639	-0.0219565	0.899918	0.21549	432.056	154.36	429.75	93.681	-2.306	-0.00772068	0.836209	0.18535	415.533	98.926	443.9	108.676	28.367	0.0952717	0.433081	0.74814	414.806	133.18	405.917	119.211	-8.889	-0.031252	0.844976	0.17386
Cholesterol Esters	CE(18:2(9Z,12Z))	CE(18:2)	11.9403	0.725441	1382.47	363.564	1360.61	307.157	-21.861	-0.0229956	0.927093	0.14314	1358.25	454.613	1350.69	340.514	-7.556	-0.00804818	0.874758	0.10571	1285.83	262.42	1366.57	267.559	80.734	0.0878529	0.442442	0.91102	1348.47	331.369	1326.14	266.743	-22.333	-0.0240936	0.908985	0.14582
Cholesterol Esters	CE(18:3(6Z,9Z,12Z))	CE(18:3)	10.9053	0.636533	56.294	15.444	56.731	15.129	0.437	0.0111561	0.908308	0.64636	62.081	18.56	62.208	17.336	0.127	0.00294833	0.845317	0.054565	58.41	18.025	61.533	19.254	3.123	0.0751449	0.50482	0.71857	57.253	24.49	56.811	23.634	-0.442	-0.011181	0.930843	0.026684
Cholesterol Esters	CE(20:3(8Z,11Z,14Z))	CE(20:3)	12.7577	0.887567	24.718	6.452	24.519	5.15	-0.199	-0.0116619	0.972493	0.53837	25.801	10.113	25.286	6.5	-0.515	-0.0290881	0.932168	0.8306	21.45	7.626	23.04	7.757	1.59	0.103163	0.347846	0.69296	25.603	10.439	24.798	9.17	-0.805	-0.0460891	0.74505	0.96177
Cholesterol Esters	CE(20:4(8Z,11Z,14Z,17Z))	CE(20:4)	11.0706	0.076102	212.508	69.007	208.778	57.678	-3.73	-0.0255475	0.976852	0.91512	226.731	92.394	223.361	68.216	-3.37	-0.0216044	0.832266	1.3526	165.687	49.42	177.733	52.907	12.046	0.101251	0.373	0.5795	218.25	72.619	215.303	62.834	-2.947	-0.0196132	0.942774	0.58486
Cholesterol Esters	CE(20:5(5Z,8Z,11Z,14Z,17Z))	CE(20:5)	11.2733	0.0761019	45.294	17.041	45.172	14.257	-0.122	-0.00389116	0.854553	0.16945	52.239	23.649	53.494	23.546	1.255	0.0342498	0.614878	0.739	49.682	29.721	53.01	30.636	3.328	0.0935413	0.358992	0.60107	47.256	22.316	47.125	21.786	-0.131	-0.0040049	0.941562	0.024597
Cholesterol Esters	CE(22:5(4Z,7Z,10Z,13Z,16Z))	CE(22:5)	14.6026	0.051038	2.286	0.517	2.233	0.476	-0.053	-0.0338422	0.800563	0.63915	2.315	0.798	2.342	0.55	0.027	0.0167289	0.726691	0.55216	2.194	0.695	2.251	0.615	0.057	0.0370025	0.708555	1.042	2.52	0.787	2.431	0.696	-0.089	-0.0518738	0.700799	0.56167
Cholesterol Esters	CE(22:6(4Z,7Z,10Z,13Z,16Z,19Z))	CE(22:6)	11.0834	0.0858299	33.808	11.727	33.281	10.206	-0.527	-0.0226659	0.99856	0.17103	33.761	15.796	33.664	12.171	-0.097	-0.00415103	0.699718	0.27518	26.76	12.299	28.648	13.07	1.888	0.0983563	0.366577	0.26402	27.026	10.209	26.877	9.505	-0.149	-0.00797589	0.967662	0.71468
Ceramides	Cer(d18:1/16:0)	Cer(d18:1/16:0)	6.39731	0.58278	0.374	0.079	0.382	0.082	0.008	0.0305344	0.924743	0.42248	0.375	0.077	0.397	0.082	0.022	0.0822484	0.787302	0.93355	0.363	0.055	0.407	0.061	0.044	0.165059	0.623374	0.39635	0.339	0.065	0.362	0.12	0.023	0.0947044	0.791844	0.73131
Ceramides	Cer(d18:1/18:0)	Cer(d18:1/18:0)	9.64912	0.762358	0.14	0.033	0.146	0.03	0.006	0.0605415	0.945941	1.509	0.138	0.033	0.156	0.035	0.018	0.176878	0.812126	2.4085	0.119	0.021	0.14	0.024	0.021	0.234465	0.799719	0.57325	0.131	0.026	0.14	0.033	0.009	0.09586	0.903083	0.905
Ceramides	Cer(d18:1/20:0)	Cer(d18:1/20:0)	10.989	0.788213	0.101	0.021	0.101	0.018	0	0	0.999782	1.3641	0.092	0.018	0.101	0.02	0.009	0.13465	0.904675	0.27356	0.09	0.02	0.099	0.026	0.009	0.137504	0.920411	1.1379	0.096	0.021	0.103	0.024	0.007	0.101538	0.919679	0.44028
Ceramides	Cer(d18:1/22:0)	Cer(d18:1/22:0)	9.19118	0.414393	0.669	0.121	0.684	0.133	0.015	0.0319901	0.875024	0.062339	0.635	0.109	0.67	0.126	0.035	0.0774045	0.702745	1.0496	0.671	0.139	0.743	0.192	0.072	0.147049	0.499985	0.79114	0.634	0.09	0.648	0.096	0.014	0.031511	0.879223	0.62735
Ceramides	Cer(d18:1/23:0)	Cer(d18:1/23:0)	11.1111	0.330345	0.756	0.183	0.786	0.19	0.03	0.0561431	0.756184	0.10377	0.75	0.167	0.775	0.188	0.025	0.0473057	0.80277	0.46456	0.782	0.145	0.851	0.156	0.069	0.121991	0.518205	0.30709	0.663	0.131	0.688	0.141	0.025	0.0533997	0.788154	0.35922
Ceramides	Cer(d18:1/24:0)	Cer(d18:1/24:0)	7.68734	0.80342	1.965	0.373	1.995	0.391	0.03	0.0218594	0.871679	0.96676	1.924	0.327	2.018	0.355	0.094	0.0688174	0.574676	0.23178	2.074	0.441	2.282	0.568	0.208	0.137883	0.329451	0.66311	1.751	0.334	1.792	0.338	0.041	0.0333916	0.785352	0.49085
Ceramides	Cer(d18:1/24:1)	Cer(d18:1/24:1)	7.92952	0.507023	1.102	0.221	1.105	0.218	0.003	0.00392215	0.976744	1.3229	1.07	0.202	1.114	0.209	0.044	0.0581384	0.694483	1.5194	0.927	0.149	1.021	0.179	0.094	0.139342	0.422668	0.64018	0.961	0.224	1.025	0.292	0.064	0.0930156	0.594444	0.60831
Ceramides	Cer(d18:1/25:0)	Cer(d18:1/25:0)	16.6667	0.23752	0.272	0.055	0.27	0.065	-0.002	-0.0106472	0.973693	1.4654	0.29	0.065	0.29	0.064	0	0	0.991306	1.4673	0.236	0.041	0.254	0.043	0.018	0.106042	0.827321	0.6401	0.262	0.057	0.284	0.071	0.022	0.116324	0.777739	0.64025
Ceramides	Cer(d18:2/16:0)	Cer(d18:2/16:0)	12.6984	0.738834	0.08	0.012	0.081	0.012	0.001	0.0179219	0.996155	1.7916	0.078	0.015	0.083	0.016	0.005	0.0896372	0.93773	1.7097	0.078	0.014	0.083	0.018	0.005	0.0896372	0.959277	0.63929	0.063	0.012	0.062	0.012	-0.001	-0.0230836	0.98935	0.071847
Ceramides	Cer(d18:2/22:0)	Cer(d18:2/22:0)	8.125	0.179341	0.205	0.041	0.201	0.035	-0.004	-0.0284284	0.963817	0.18399	0.211	0.039	0.205	0.035	-0.006	-0.0416191	0.947573	0.37223	0.194	0.057	0.206	0.062	0.012	0.0865877	0.883859	0.49188	0.178	0.031	0.186	0.027	0.008	0.0634254	0.914525	0.46055
Ceramides	Cer(d18:2/24:0)	Cer(d18:2/24:0)	10.274	0.706861	0.382	0.08	0.395	0.073	0.013	0.04828	0.872866	0.25456	0.393	0.069	0.417	0.071	0.024	0.0855181	0.761218	2.0985	0.416	0.106	0.459	0.131	0.043	0.141911	0.643643	0.21669	0.333	0.049	0.351	0.06	0.018	0.0759489	0.826716	1.1297
Ceramides	Cer(d18:2/24:1)	Cer(d18:2/24:1)	14.4928	0.995948	0.224	0.046	0.227	0.04	0.003	0.0191936	0.971693	0.30517	0.223	0.037	0.235	0.037	0.012	0.075617	0.871179	1.0868	0.189	0.036	0.208	0.04	0.019	0.138197	0.826325	0.92804	0.187	0.031	0.195	0.034	0.008	0.0604359	0.91827	0.19294
Aminoacids Related	Citrulline	Cit	7.44403	0.330235	29.747	5.037	31.356	6.016	1.609	0.0759974	0.517965	0.5148	28.219	5.227	35.444	6.034	7.225	0.328875	0.00194617	0.24389	31.303	6.18	35.43	6.26	4.127	0.178671	0.121235	0.96179	27.867	6.106	30.331	6.106	2.464	0.122235	0.240721	0.62179
Hormones	Cortisol	Cortisol	8.41121	0.0681707	0.321	0.1	0.259	0.079	-0.062	-0.309621	0.433957	2.5072	0.325	0.084	0.253	0.113	-0.072	-0.361302	0.348398	2.0894	0.342	0.076	0.298	0.07	-0.044	-0.198684	0.615344	0.86454	0.32	0.079	0.247	0.063	-0.073	-0.373561	0.351422	0.73687
Aminoacids Related	Creatinine	Creatinine	6.24611	0.375499	76.514	10.592	76.225	10.909	-0.289	-0.0054595	0.951844	0.12409	70.361	9.576	72.314	9.939	1.953	0.039499	0.720515	0.32428	68.763	9.781	77.533	13.125	8.77	0.173178	0.163467	0.45916	84.425	11.606	86.039	14.536	1.614	0.0273205	0.844469	0.44454
Aminoacids	Cysteine	Cys	6.69541	0.44174	76.078	7.453	80.867	9.603	4.789	0.0880718	0.430928	0.65307	76.586	6.298	87.558	11.46	10.972	0.193158	0.0841118	0.64954	62.563	7.496	76.167	10.313	13.604	0.283856	0.0174168	2.2071	73.172	10.476	75.95	11.521	2.778	0.0537583	0.624856	0.93514
Aminoacids Related	Cystine	Cystine	10.9091	0.707138	75.619	9.395	71.778	9.2	-3.841	-0.075207	0.478295	0.89236	72.858	9.032	68.633	8.169	-4.225	-0.086185	0.431478	1.3841	61.953	9.527	58.367	8.913	-3.586	-0.0860212	0.474544	0.65592	79.425	12.645	75.331	14.297	-4.094	-0.0763495	0.43669	0.28808
Bile Acids	Deoxycholic acid	DCA	5.36913	0.960217	0.296	0.221	0.235	0.173	-0.061	-0.332936	0.457306	1.7174	0.303	0.262	0.193	0.204	-0.11	-0.650717	0.174495	0.0016924	0.23	0.177	0.215	0.2	-0.015	-0.0972972	0.842377	0.77732	0.323	0.27	0.282	0.239	-0.041	-0.195839	0.621683	0.34066
Diacylglycerols	DG(16:0/18:2(9Z,12Z)/0:0)	DG(16:0_18:2)	8.68908	0.42893	1.437	0.572	1.555	0.446	0.118	0.113855	0.307651	0.18415	1.342	0.356	1.714	0.466	0.372	0.352982	0.00818237	1.5425	1.213	0.367	1.436	0.528	0.223	0.243476	0.139425	0.17917	1.813	0.173	1.86	0.344	0.047	0.0369237	0.840274	0.52713
Diacylglycerols	DG(18:1(9Z)/18:1(9Z)/0:0)	DG(18:1_18:1)	20.9427	0.197244	4.139	1.353	4.155	1.277	0.016	0.00556623	0.900585	0.54042	4.08	1.156	4.283	1.176	0.203	0.0700525	0.51779	1.4208	3.459	1.175	3.734	1.388	0.275	0.110367	0.39846	0.83124	2.94	0.956	2.971	1.077	0.031	0.0151325	0.999793	0.72465
Diacylglycerols	DG(18:1(9Z)/18:2(9Z,12Z)/0:0)	DG(18:1_18:2)	9.09277	0.487338	6.725	2.16	6.791	1.714	0.066	0.0140898	0.760448	0.42827	6.889	1.787	7.582	2.273	0.693	0.138284	0.240028	0.85347	6.019	2.013	6.684	2.384	0.665	0.151188	0.215053	0.62364	7.456	1.762	7.746	2.254	0.29	0.0550496	0.747012	1.1899
Diacylglycerols	DG(18:2(9Z,12Z)/18:2(9Z,12Z)/0:0)	DG(18:2_18:2)	9.28074	0.655398	3.324	2.558	3.243	1.597	-0.081	-0.0355914	0.737283	1.5544	2.688	0.89	3.114	1.249	0.426	0.212236	0.100052	0.12388	2.87	1.263	3.243	1.367	0.373	0.176278	0.144808	0.29591	3.203	0.865	3.31	1.245	0.107	0.0474074	0.877008	0.75856
Fatty Acids	Docosahexaenoid acid	DHA	16.8368	0.927251	2.938	1.335	3.042	1.468	0.104	0.0501858	0.734808	0.7501	3.152	2.121	4.259	1.266	1.107	0.434247	2.98541e-07	0.52877	2.387	1.187	4.61	2.011	2.223	0.949568	4.95134e-14	1.2981	2.447	1.145	2.657	1.198	0.21	0.118784	0.319793	0.63921
Hormones	Dehydroepiandrosterone sulfate	DHEAS	5.88373	0.442129	7.468	1.659	7.597	1.741	0.129	0.0247079	0.837767	2.3292	7.634	1.881	8.172	1.975	0.538	0.09825	0.362488	1.0269	7.155	2.178	8.248	2.419	1.093	0.205093	0.0810573	1.3575	8.004	2.644	8.131	2.717	0.127	0.0227116	0.862078	0.43047
Fatty Acids	Eicosapentaenoic acid	EPA	10.0691	0.988501	0.325	0.142	0.326	0.124	0.001	0.00443225	0.98648	1.076	0.393	0.24	0.548	0.179	0.155	0.479647	0.0539659	0.65243	0.326	0.116	0.744	0.277	0.418	1.19043	1.39427e-05	0.62583	0.343	0.155	0.363	0.164	0.02	0.081761	0.802352	1.3681
Biogenic Amines	Aminobutyric acid	GABA	6.5995	0.671759	0.15	0.022	0.151	0.02	0.001	0.00958605	0.989668	0.56582	0.14	0.018	0.162	0.021	0.022	0.210567	0.765031	0.60923	0.158	0.022	0.196	0.02	0.038	0.310929	0.648614	1.7575	0.157	0.02	0.162	0.019	0.005	0.0452293	0.949341	1.6068
Bile Acids	Glycocholic acid	GCA	6.47668	0.808571	0.508	0.406	0.383	0.194	-0.125	-0.407484	0.214313	1.3701	0.433	0.261	0.225	0.145	-0.208	-0.944442	0.0112362	0.2375	0.434	0.273	0.38	0.214	-0.054	-0.191696	0.586024	0.25476	0.45	0.307	0.301	0.327	-0.149	-0.580162	0.0609011	2.1289
Bile Acids	Glycodeoxycholic acid	GCDCA	5.80609	0.479972	1.616	0.852	1.634	0.764	0.018	0.0159808	0.761758	0.88835	1.599	0.846	1.219	0.566	-0.38	-0.391472	0.0113825	1.1808	1.531	0.676	1.301	0.506	-0.23	-0.234853	0.15624	0.030375	1.811	0.832	1.384	0.549	-0.427	-0.387943	0.0075393	0.079706
Bile Acids	Glycochenodeoxycholic acid	GDCA	5.99174	0.155439	0.63	0.48	0.515	0.309	-0.115	-0.290779	0.30287	0.31824	0.529	0.392	0.339	0.26	-0.19	-0.641982	0.034096	2.0835	0.569	0.528	0.545	0.496	-0.024	-0.0621724	0.841344	0.66981	0.648	0.513	0.492	0.441	-0.156	-0.397335	0.102253	0.17687
Bile Acids	Glycolithocholic acid	GLCA	5.87045	0.117869	0.073	0.051	0.057	0.04	-0.016	-0.356935	0.832138	2.8727	0.076	0.053	0.036	0.021	-0.04	-1.078	0.595104	2.0371	0.093	0.055	0.026	0.013	-0.067	-1.83872	0.412562	3.6672	0.087	0.056	0.06	0.043	-0.027	-0.536053	0.727309	0.77884
Bile Acids	Glycolithocholic acid sulfate	GLCAS	5.97015	0.217972	0.362	0.223	0.374	0.235	0.012	0.0470486	0.897401	0.83024	0.314	0.18	0.311	0.191	-0.003	-0.01385	0.957585	0.33064	0.508	0.312	0.5	0.304	-0.008	-0.0229004	0.94412	0.24729	0.41	0.211	0.406	0.215	-0.004	-0.0141442	0.958923	0.38069
Aminoacids	Glutamine	Gln	6.12565	0.302709	646.361	75.936	629.278	71.177	-17.083	-0.0386426	0.724856	2.8025	609.5	62.988	555.361	61.146	-54.139	-0.1342	0.211318	0.90987	652.833	95.076	560.733	49.692	-92.1	-0.2194	0.0749687	2.9379	609.222	57.485	599.361	61.903	-9.861	-0.0235428	0.817249	0.60962
Aminoacids	Glutamate	Glu	7.71673	0.457036	37.803	23.13	43.364	21.734	5.561	0.197997	0.0214337	1.0498	37.458	24.722	45.189	13.674	7.731	0.270698	3.11537e-05	1.4353	18.403	10.343	34.88	7.119	16.477	0.922459	3.46222e-19	2.2247	37.536	19.058	44.547	17.152	7.011	0.247053	0.00280088	1.5564
Aminoacids	Glycine	Gly	6.21665	0.353952	260.25	56.812	254.778	57.219	-5.472	-0.0306575	0.744043	1.9355	239.361	45.974	213.083	34.72	-26.278	-0.167773	0.140776	0.425	253.733	39.813	213.867	25.036	-39.866	-0.246597	0.0429484	2.8552	231.75	47.836	220.389	42.846	-11.361	-0.0725171	0.52195	0.87928
Bile Acids	Glycoursodeoxycholic acid	GUDCA	6.76692	0.335963	0.129	0.124	0.126	0.118	-0.003	-0.0339473	0.967466	0.56606	0.117	0.105	0.091	0.075	-0.026	-0.36257	0.736314	0.51844	0.052	0.024	0.053	0.038	0.001	0.0274807	0.992572	0.2991	0.128	0.104	0.102	0.074	-0.026	-0.327575	0.740178	1.5713
Sugars	Hexose	H1	6.87236	0.113911	4317.47	1107.45	4158.69	531.675	-158.778	-0.0540563	0.824753	0.30799	4121.33	870.788	4129.89	549.164	8.556	0.00299197	0.836901	0.35363	3441.63	608.379	5409.5	809.212	1967.87	0.652402	2.24871e-08	4.5144	3900.75	779.148	3993.61	607.29	92.861	0.0339423	0.658127	0.68161
Aminoacids Related	Homoarginine	HArg	5.87959	0.974801	3.018	0.857	2.853	0.736	-0.165	-0.0811131	0.525577	0.78081	2.824	0.597	2.541	0.558	-0.283	-0.152344	0.180738	0.74687	2.045	0.352	1.638	0.331	-0.407	-0.320165	0.0168755	2.3304	2.881	0.796	2.767	0.792	-0.114	-0.058247	0.571453	0.65937
Glycosylceramides	NA	Hex2Cer(d18:1/16:0)	5.72687	0.803278	2.399	0.591	2.441	0.56	0.042	0.0250391	0.792743	0.6863	2.371	0.537	2.515	0.606	0.144	0.0850627	0.488206	1.1137	2.501	0.478	2.827	0.507	0.326	0.176767	0.159864	1.5587	2.212	0.565	2.356	0.852	0.144	0.0909882	0.574965	0.54216
Glycosylceramides	NA	Hex2Cer(d18:1/24:0)	17.094	0.379888	0.149	0.03	0.154	0.033	0.005	0.047618	0.950598	1.2747	0.149	0.031	0.156	0.033	0.007	0.0662337	0.924046	1.3517	0.178	0.043	0.2	0.041	0.022	0.168123	0.790845	0.078705	0.119	0.034	0.135	0.074	0.016	0.181998	0.845418	0.55161
Glycosylceramides	NA	Hex2Cer(d18:1/24:1)	7.5	0.915136	0.416	0.109	0.414	0.096	-0.002	-0.00695276	0.990419	0.40228	0.388	0.092	0.409	0.091	0.021	0.0760442	0.792334	0.020281	0.391	0.091	0.454	0.104	0.063	0.215524	0.4799	1.319	0.357	0.144	0.401	0.231	0.044	0.167678	0.639853	0.34038
Glycosylceramides	NA	Hex3Cer(d18:1/16:0)	8.95916	0.112049	0.959	0.22	0.965	0.202	0.006	0.00899813	0.938127	0.094842	0.913	0.203	0.955	0.208	0.042	0.0648859	0.685344	2.241	0.96	0.139	1.061	0.124	0.101	0.144318	0.378762	0.76011	0.857	0.177	0.878	0.206	0.021	0.0349257	0.848609	0.32734
Glycosylceramides	NA	HexCer(d18:1/16:0)	10.757	0.599875	1.009	0.266	1.023	0.276	0.014	0.01988	0.908682	0.54441	0.949	0.243	0.988	0.228	0.039	0.058103	0.696721	1.0269	0.927	0.195	1.026	0.22	0.099	0.146389	0.397396	0.26287	0.821	0.195	0.844	0.196	0.023	0.0398608	0.812473	0.81225
Glycosylceramides	NA	HexCer(d18:1/20:0)	17.7419	0.656693	0.239	0.068	0.251	0.067	0.012	0.0706767	0.879917	0.078668	0.255	0.067	0.249	0.06	-0.006	-0.0343515	0.941253	1.1314	0.283	0.053	0.305	0.067	0.022	0.108007	0.79561	0.56865	0.193	0.024	0.202	0.023	0.009	0.0657544	0.91549	1.157
Glycosylceramides	NA	HexCer(d18:1/22:0)	9.96662	0.632203	2.997	0.914	3.032	0.942	0.035	0.0167507	0.887837	0.88323	2.873	0.727	2.982	0.841	0.109	0.0537223	0.693531	0.060114	3.109	0.905	3.572	1.16	0.463	0.200281	0.132159	1.2558	2.391	0.612	2.47	0.665	0.079	0.0468969	0.716097	0.85802
Glycosylceramides	NA	HexCer(d18:1/23:0)	10.7037	0.7081	1.603	0.515	1.618	0.523	0.015	0.0134372	0.924188	0.69699	1.554	0.451	1.596	0.502	0.042	0.0384741	0.800018	1.3139	1.547	0.32	1.733	0.389	0.186	0.163798	0.253574	1.0293	1.309	0.376	1.342	0.399	0.033	0.0359196	0.812857	0.41639
Glycosylceramides	NA	HexCer(d18:1/24:0)	11.9028	0.804831	1.612	0.461	1.635	0.473	0.023	0.0204389	0.883789	0.093876	1.504	0.37	1.568	0.449	0.064	0.060121	0.690175	0.080893	1.679	0.405	1.815	0.497	0.136	0.112367	0.451313	1.2584	1.427	0.43	1.454	0.431	0.027	0.0270419	0.836453	0.2108
Glycosylceramides	NA	HexCer(d18:1/24:1)	9.07871	0.558925	3.437	0.955	3.474	0.901	0.037	0.0154479	0.839005	0.041848	3.398	0.982	3.567	0.985	0.169	0.0700254	0.506891	1.8271	2.751	0.529	3.026	0.562	0.275	0.137456	0.276723	0.075521	2.847	0.797	2.952	0.871	0.105	0.0522502	0.68057	0.60348
Glycosylceramides	NA	HexCer(d18:2/24:0)	15.625	0.521347	0.674	0.143	0.692	0.153	0.018	0.0380234	0.851412	1.4373	0.679	0.135	0.723	0.15	0.044	0.0905841	0.636995	1.6725	0.67	0.19	0.79	0.247	0.12	0.237692	0.260765	0.0052915	0.573	0.12	0.593	0.118	0.02	0.049497	0.819654	0.16082
Carboxylic Acids	Hippuric acid	HipAcid	6.26549	0.644427	4.254	2.879	3.867	2.348	-0.387	-0.137605	0.371867	0.4167	3.628	3.105	3.917	3.37	0.289	0.110575	0.55619	0.7651	5.916	2.486	8.095	4.301	2.179	0.452409	0.00112499	1.1331	3.522	2.214	3.392	1.957	-0.13	-0.0542587	0.797435	1.1597
Aminoacids	Histidine	His	7.83757	0.832707	99.6	13.04	93.689	12.133	-5.911	-0.0882661	0.413631	1.3373	96.903	9.61	82.547	8.68	-14.356	-0.231326	0.031196	2.2273	91.517	12.665	72.94	6.712	-18.577	-0.32733	0.00677399	0.030758	97.239	14.116	95.439	13.238	-1.8	-0.0269561	0.805029	0.58567
Indoles Derivatives	Indole	Indole	8.32529	0.60681	4.193	2.57	4.082	2.428	-0.111	-0.0387066	0.750308	0.28889	58.781	8.652	4.041	1.95	-54.74	-0.0920675	0.404028	0.57987	3.564	1.777	4.421	2.097	0.857	0.310875	0.0112414	0.35774	5.045	2.523	4.935	2.419	-0.11	-0.0318042	0.791251	0.17723
Indoles Derivatives	Indoxyl sulfate	Ind-SO4	8.51127	0.285248	61.489	7.271	60.103	7.775	-1.386	-0.0328913	0.726026	1.7217	4.079	2.215	55.147	7.194	51.068	-0.0135032	0.867491	0.12291	56.503	6.684	53.293	2.759	-3.21	-0.0843814	0.514412	1.3609	60.281	8.252	57.522	6.606	-2.759	-0.0675895	0.55902	1.0206
Carboxylic Acids	Lactic acid	Lac	6.14806	0.543111	2614.61	758.851	7576.47	3387.28	4961.86	1.53493	4.36588e-41	5.6593	2496.03	629.17	6733.08	2635.27	4237.06	1.43163	1.76297e-36	6.5057	2061.17	651.772	6756.6	1913.9	4695.43	1.71284	6.69453e-48	5.0677	2161.81	435.621	6300.69	1739.46	4138.89	1.54327	1.12691e-44	6.3642
Aminoacids	Lysine	Lys	4.59595	0.145774	203.861	18.765	205.722	17.076	1.861	0.0131103	0.89463	1.698	203.583	15.191	195.944	15.171	-7.639	-0.0551757	0.606814	0.45873	198.533	18.39	172.133	15.208	-26.4	-0.205855	0.0824766	3.4671	206.722	17.262	206.25	20.37	-0.472	-0.00329781	0.959319	0.14746
Glycerophospholipids	LysoPC(16:0)	lysoPC a C16:0	9.02461	0.055015	70.217	19.927	70.186	19.064	-0.031	-0.000637074	0.964121	0.23754	66.264	15.945	60.839	14.095	-5.425	-0.123229	0.27533	1.5469	76.013	13.496	69.223	11.487	-6.79	-0.134995	0.260853	0.072136	69.414	8.839	68.372	8.458	-1.042	-0.021821	0.849192	0.45153
Glycerophospholipids	LysoPC(16:1(9Z))	lysoPC a C16:1	8.11623	0.542948	2.001	0.455	2.02	0.427	0.019	0.0136341	0.891068	0.17196	1.994	0.34	1.923	0.368	-0.071	-0.0523066	0.642022	0.98244	2.114	0.445	2.05	0.422	-0.064	-0.0443515	0.749741	1.449	1.759	0.399	1.742	0.378	-0.017	-0.0140109	0.919695	1.4254
Glycerophospholipids	LysoPC(18:0)	lysoPC a C18:0	8.11174	0.0786696	18.856	5.54	18.592	5.505	-0.264	-0.0203417	0.850477	0.06131	18.756	4.938	17.741	4.599	-1.015	-0.0802649	0.477012	0.64913	24.783	5.822	23.333	5.053	-1.45	-0.086979	0.483988	0.55303	18.275	2.89	17.856	2.865	-0.419	-0.0334625	0.758744	0.19076
Glycerophospholipids	LysoPC(18:1(9Z))	lysoPC a C18:1	7.96614	0.0834246	19.448	6.586	19.096	6.585	-0.352	-0.0263513	0.776113	1.3565	19.003	5.154	17.045	4.62	-1.958	-0.156879	0.159957	0.367	22.913	4.98	20.987	4.1	-1.926	-0.12667	0.30733	0.34158	18.192	3.27	17.578	3.02	-0.614	-0.0495332	0.672342	0.66028
Glycerophospholipids	LysoPC(18:2(9Z,12Z)/0:0)	lysoPC a C18:2	9.03335	0.281889	33.569	11.092	33.625	11.267	0.056	0.00240471	0.989694	1.2443	30.028	10.856	27.717	9.458	-2.311	-0.115537	0.341089	0.0052754	36.437	8.782	34.65	8.155	-1.787	-0.0725488	0.560368	0.45518	30.436	8.745	30.469	7.287	0.033	0.00156338	0.877536	0.73491
Glycerophospholipids	LysoPC(20:3(5Z,8Z,11Z))	lysoPC a C20:3	10.2291	0.404381	1.898	0.546	1.836	0.476	-0.062	-0.0479139	0.741554	0.30072	1.794	0.41	1.588	0.368	-0.206	-0.175969	0.163486	0.17634	1.916	0.513	1.735	0.442	-0.181	-0.143162	0.310887	0.60282	1.812	0.438	1.769	0.43	-0.043	-0.0346489	0.795278	0.62543
Glycerophospholipids	lysoPC(26:1(5Z))	lysoPC a C26:1	23.7624	0.223637	0.117	0.028	0.114	0.022	-0.003	-0.0374747	0.966904	0.53894	0.123	0.024	0.136	0.038	0.013	0.144948	0.866413	0.1242	0.102	0.022	0.111	0.022	0.009	0.121991	0.916184	1.1328	0.141	0.052	0.126	0.034	-0.015	-0.162271	0.843115	2.2874
Aminoacids	Methionine	Met	5.2506	0.605241	37.536	5.831	35.822	5.603	-1.714	-0.067429	0.522846	0.45294	36.556	5.194	31.622	5.868	-4.934	-0.20918	0.0421524	0.27019	37.13	7.337	26.85	3.128	-10.28	-0.467663	0.000143777	0.94347	37.139	6.974	34.728	5.968	-2.411	-0.0968356	0.377835	1.4626
Aminoacids Related	Methionine sulfoxide	Met-SO	8.21804	0.854089	0.968	0.118	0.997	0.144	0.029	0.0425865	0.798484	0.79999	0.915	0.12	0.937	0.173	0.022	0.0342773	0.85932	0.074795	0.81	0.216	0.574	0.107	-0.236	-0.496871	0.0216379	0.28099	0.998	0.199	0.971	0.157	-0.027	-0.0395685	0.824095	1.6402
Aminoacids Related	Ornithine	Orn	6.78715	0.156293	64.364	12.786	63.008	13.28	-1.356	-0.030719	0.733395	1.4899	64.147	11.491	59.167	10.555	-4.98	-0.116589	0.281712	1.2552	65.893	11.893	52.247	9.897	-13.646	-0.334777	0.00459918	1.6014	61.739	11.819	59.781	11.108	-1.958	-0.0464951	0.68441	1.2695
Glycerophospholipids	NA	PC aa C28:1	7.7957	0.420833	16.753	11.585	16.499	10.854	-0.254	-0.0220409	0.806256	0.69847	2.772	0.503	16.392	8.97	13.62	0.0912541	0.429758	1.527	15.022	10.968	15.473	10.652	0.451	0.042676	0.390152	0.28892	17.983	11.374	17.666	11.004	-0.317	-0.0256583	0.751578	0.37919
Glycerophospholipids	NA	PC aa C30:0	5.10638	0.324907	2.661	0.451	2.715	0.476	0.054	0.0289837	0.800171	0.67742	3.209	0.806	2.953	0.552	-0.256	0.10238	0.353583	0.085898	2.974	0.592	3.357	0.706	0.383	0.174768	0.166805	0.5359	2.201	0.416	2.271	0.473	0.07	0.0451686	0.746141	0.46954
Glycerophospholipids	NA	PC aa C32:0	7.4106	0.849242	2.786	0.679	2.848	0.718	0.062	0.0317539	0.777894	0.79754	11.832	2.303	3.445	0.836	-8.387	0.151052	0.155741	0.41262	3.631	1.144	4.081	1.169	0.45	0.168556	0.142372	1.0353	2.816	0.744	2.907	0.73	0.091	0.0458837	0.66389	1.4364
Glycerophospholipids	NA	PC aa C32:1	9.68556	0.630679	12.909	2.412	13.192	2.52	0.283	0.0312861	0.819287	0.033223	13.625	6.361	13.138	2.406	-0.487	0.0940687	0.468296	0.56908	12.604	2.332	14.46	2.516	1.856	0.198186	0.0888564	1.418	12.299	2.636	12.775	2.469	0.476	0.0547823	0.581351	0.50386
Glycerophospholipids	NA	PC aa C32:2	7.32379	0.219933	13.542	7.275	13.72	7.39	0.178	0.0188397	0.910115	0.033223	3.728	1.188	14.543	7.444	10.815	0.0779618	0.606497	0.56908	12.362	4.978	13.741	5.358	1.379	0.152575	0.162718	1.418	12.648	5.728	12.602	5.206	-0.046	-0.00525656	0.968696	0.50386
Glycerophospholipids	NA	PC aa C34:1	7.22377	0.850332	0.499	0.082	0.508	0.082	0.009	0.0257887	0.929145	1.2297	181.75	27.323	0.561	0.116	-181.189	0.093893	0.420331	0.83442	0.472	0.069	0.531	0.085	0.059	0.169925	0.524613	1.6118	0.466	0.068	0.471	0.076	0.005	0.0153971	0.953564	0.13622
Glycerophospholipids	NA	PC aa C34:2	7.58213	0.711358	188.428	39.521	189.722	40.191	1.294	0.00987362	0.813851	1.0032	324.306	56.83	193.972	36.133	-130.334	0.0869137	0.445225	0.40222	178.633	33.807	199.1	36.732	20.467	0.156495	0.178925	1.9677	180.556	38.599	182.139	38.507	1.583	0.0125935	0.913506	0.60558
Glycerophospholipids	NA	PC aa C34:3	7.79665	0.447687	362.306	59.493	370.028	67.418	7.722	0.0304257	0.901368	1.0822	14.733	3.744	344.444	67.925	329.711	0.0809218	0.501564	0.88273	329.767	37.136	361.767	46.097	32	0.133614	0.267761	0.15678	331.611	50.48	339.806	50.114	8.195	0.0352195	0.739363	0.14421
Glycerophospholipids	NA	PC aa C34:4	7.74818	0.089338	14.949	3.528	15.177	3.892	0.228	0.0218377	0.840654	1.2008	1.552	0.575	15.583	4.578	14.031	0.0582986	0.677684	0.58667	13.361	1.991	14.9	2.399	1.539	0.157284	0.191407	0.66419	14.141	3.81	14.545	3.664	0.404	0.0406392	0.708245	0.21548
Glycerophospholipids	NA	PC aa C36:0	17.8311	0.762477	1.433	0.435	1.46	0.438	0.027	0.0269298	0.537976	0.17781	1.311	0.552	1.616	0.611	0.305	0.00877688	0.932498	0.46269	1.312	0.432	1.437	0.505	0.125	0.131292	0.40596	0.01833	1.512	0.481	1.528	0.441	0.016	0.0151864	0.878831	0.34385
Glycerophospholipids	NA	PC aa C36:1	7.37147	0.147849	1.353	0.624	1.426	0.622	0.073	0.0758121	0.985447	0.6008	42.167	7.667	1.319	0.643	-40.848	0.107277	0.329726	1.6912	1.061	0.489	1.232	0.549	0.171	0.215578	0.187641	0.38413	1.571	0.616	1.559	0.692	-0.012	-0.0110623	0.816638	0.42108
Glycerophospholipids	NA	PC aa C36:2	7.50862	0.937174	40.461	8.804	40.483	8.583	0.022	0.000784228	0.614874	1.2428	199.111	31.687	45.422	8.623	-153.689	0.0944533	0.39585	0.9312	43.56	8.604	48.353	10.324	4.793	0.150601	0.217012	1.7103	39.947	8.842	40.842	8.648	0.895	0.0319664	0.779473	0.68726
Glycerophospholipids	NA	PC aa C36:3	8.56915	0.444972	205.278	31.913	213.306	34.049	8.028	0.0553455	0.765673	0.9007	118.697	21.978	212.583	36.506	93.886	0.108206	0.336627	0.12347	209.9	30.944	233.1	39.917	23.2	0.151247	0.215848	0.13677	192.667	24.189	197.583	26.199	4.916	0.0363493	0.744825	1.1971
Glycerophospholipids	NA	PC aa C36:4	6.5078	0.395136	117.644	22.256	120.631	24.327	2.987	0.036173	0.827226	0.48232	144.433	33.883	127.942	26.927	-16.491	0.0897168	0.392399	0.84902	109.583	16.617	123.12	21.233	13.537	0.168041	0.166712	0.09074	113.253	20.301	115.608	18.365	2.355	0.029692	0.754062	1.0768
Glycerophospholipids	NA	PC aa C36:5	7.80501	0.252209	155.833	40.419	158.067	39.843	2.234	0.0205354	0.811965	0.99651	23.788	9.633	153.7	35.586	129.912	0.10591	0.317484	0.22763	125.363	20.924	138.14	28.255	12.777	0.14002	0.264715	0.69793	151.361	25.645	153.9	24.55	2.539	0.0239997	0.818904	1.0723
Glycerophospholipids	NA	PC aa C38:0	7.11718	0.203069	0.776	0.215	0.798	0.225	0.022	0.0403321	0.818747	0.0090562	2.194	0.745	0.902	0.325	-1.292	0.0799393	0.475486	0.89375	0.692	0.28	0.778	0.331	0.086	0.168998	0.435061	0.78791	0.779	0.278	0.797	0.281	0.018	0.0329564	0.858322	0.35945
Glycerophospholipids	NA	PC aa C38:3	8.1939	0.185065	0.805	0.365	0.934	0.398	0.129	0.214434	0.700593	1.4106	39.272	8.934	2.272	1.063	-37	0.108588	0.328153	1.917	0.589	0.293	0.669	0.282	0.08	0.183739	0.403243	1.143	1.689	0.526	1.647	0.826	-0.042	-0.0363288	0.385459	0.50622
Glycerophospholipids	NA	PC aa C38:4	7.31581	0.366523	38.786	10.303	39.722	9.555	0.936	0.0344023	0.866157	0.47064	80.625	22.647	42.342	10.359	-38.283	0.100956	0.319118	0.59733	33.923	6.943	38.033	8.984	4.11	0.164988	0.187368	0.38765	39.106	9.115	40.433	8.759	1.327	0.0481433	0.641514	0.32188
Glycerophospholipids	NA	PC aa C38:5	7.56597	0.446084	84.928	25.63	85.517	24.276	0.589	0.00997097	0.760096	0.44337	42.878	9.285	86.469	23.318	43.591	0.101584	0.334589	0.94571	71.023	15.018	79.707	18.84	8.684	0.16642	0.17883	0.4639	82.097	19.233	83.897	18.293	1.8	0.0312897	0.758446	0.59251
Glycerophospholipids	NA	PC aa C38:6	6.741	0.181788	42.419	10.13	43.208	9.609	0.789	0.0265878	0.731225	0.84379	59.886	17.428	46.006	9.832	-13.88	0.0795536	0.424745	1.365	40.487	9.599	45.86	11.971	5.373	0.179778	0.142798	0.40387	42.367	9.922	43.242	9.636	0.875	0.0294923	0.786275	1.1188
Glycerophospholipids	NA	PC aa C40:2	7.45763	0.0825639	60.511	17.546	61.625	16.687	1.114	0.0263183	0.905983	0.20964	0.252	0.064	63.281	17.117	63.029	0.131245	0.751547	0.40621	50.773	17.261	56.23	19.583	5.457	0.147279	0.224439	1.8215	56.342	13.3	57.778	14.674	1.436	0.0363095	0.791805	0.11296
Glycerophospholipids	NA	PC aa C40:3	7.69231	0.747292	0.254	0.05	0.263	0.062	0.009	0.0502343	0.849634	0.03717	0.453	0.107	0.276	0.065	-0.177	0.10737	0.684159	1.5613	0.298	0.058	0.343	0.076	0.045	0.202896	0.610596	0.59715	0.264	0.068	0.256	0.079	-0.008	-0.0443941	0.915975	1.2653
Glycerophospholipids	NA	PC aa C40:4	8.29659	0.472038	0.422	0.078	0.438	0.094	0.016	0.0536879	0.775105	1.7254	2.362	0.616	0.488	0.12	-1.874	0.0807645	0.515823	0.55296	0.418	0.085	0.465	0.089	0.047	0.153728	0.595492	0.88047	0.418	0.091	0.423	0.095	0.005	0.0171547	0.952557	1.6941
Glycerophospholipids	NA	PC aa C40:5	7.28667	0.887107	2.307	0.686	2.361	0.713	0.054	0.03338	0.827453	0.22225	6.276	1.559	2.498	0.716	-3.778	0.0923765	0.419878	2.3863	2.328	0.475	2.644	0.614	0.316	0.183631	0.169267	0.10864	2.361	0.626	2.413	0.573	0.052	0.0314299	0.768936	1.3494
Glycerophospholipids	NA	PC aa C40:6	7.78566	0.773106	6.382	1.868	6.458	1.801	0.076	0.0170788	0.685534	0.50378	16.89	4.917	6.691	1.79	-10.199	0.077247	0.430152	0.14985	6.564	1.804	7.395	2.122	0.831	0.171975	0.163796	0.35499	6.126	1.885	6.217	1.623	0.091	0.0212732	0.807304	0.064429
Glycerophospholipids	NA	PC aa C42:0	8.21114	0.237758	17.246	4.57	17.621	4.226	0.375	0.031034	0.935085	0.84922	0.42	0.129	17.819	4.822	17.399	0.0671142	0.818073	0.1971	15.31	5.5	17.182	6.259	1.872	0.166424	0.169245	0.12625	15.177	4.292	15.458	4.569	0.281	0.026467	0.866776	0.90904
Glycerophospholipids	NA	PC aa C42:1	8.24742	0.507746	0.419	0.124	0.426	0.125	0.007	0.0239032	0.941591	0.27215	0.22	0.057	0.44	0.139	0.22	0.0828264	0.872922	0.15766	0.491	0.144	0.551	0.157	0.06	0.166329	0.51996	0.31231	0.474	0.103	0.476	0.114	0.002	0.00607451	0.989509	0.65466
Glycerophospholipids	NA	PC aa C42:2	7.52688	0.455414	0.228	0.059	0.234	0.058	0.006	0.0374747	0.935449	0.67131	0.173	0.037	0.233	0.059	0.06	0.0889337	0.885601	0.79137	0.251	0.071	0.279	0.072	0.028	0.152578	0.742927	0.11135	0.251	0.061	0.252	0.063	0.001	0.00573637	0.994987	1.7502
Glycerophospholipids	NA	PC aa C42:4	9.57447	0.824005	0.185	0.034	0.192	0.035	0.007	0.053581	0.973028	1.2303	0.124	0.021	0.184	0.042	0.06	0.111893	0.90089	0.38933	0.204	0.036	0.23	0.036	0.026	0.173065	0.764993	0.13044	0.202	0.046	0.208	0.046	0.006	0.0422282	0.932866	0.074047
Glycerophospholipids	NA	PC aa C42:5	7.82609	0.609571	0.13	0.019	0.133	0.021	0.003	0.0329146	0.962815	1.1044	0.253	0.053	0.134	0.021	-0.119	0.0777024	0.858421	0.96362	0.142	0.022	0.16	0.029	0.018	0.172181	0.837356	0.76467	0.144	0.024	0.142	0.03	-0.002	-0.0201779	0.985961	0.40973
Glycerophospholipids	NA	PC aa C42:6	7.98479	0.313461	0.24	0.055	0.243	0.05	0.003	0.0179219	0.884934	1.8665	0.367	0.077	0.267	0.056	-0.1	0.0913885	0.768302	2.145	0.271	0.072	0.302	0.074	0.031	0.156256	0.724336	1.2142	0.249	0.066	0.253	0.061	0.004	0.0229916	0.959137	1.0864
Glycerophospholipids	NA	PC ae C30:0	7.27273	0.33971	0.359	0.072	0.371	0.075	0.012	0.0474353	0.916503	1.4643	0.369	0.103	0.391	0.077	0.022	0.0461702	0.890234	0.90862	0.383	0.096	0.421	0.111	0.038	0.136476	0.670443	0.31224	0.383	0.085	0.388	0.084	0.005	0.0187123	0.950644	0.43083
Glycerophospholipids	NA	PC ae C32:1	9.26601	0.41087	0.094	0.017	0.096	0.017	0.002	0.0303736	0.829888	0.22666	2.702	0.564	0.101	0.02	-2.601	0.117365	0.320833	0.95216	0.087	0.013	0.097	0.015	0.01	0.156969	0.905494	0.81539	0.075	0.014	0.075	0.015	0	0	0.996458	0.45206
Glycerophospholipids	NA	PC ae C32:2	9.03084	0.772036	2.8	0.669	2.845	0.668	0.045	0.0230018	0.9566	0.82642	0.666	0.133	2.931	0.642	2.265	0.130397	0.497984	0.30219	2.811	0.65	3.22	0.692	0.409	0.195977	0.108807	1.1637	2.651	0.719	2.706	0.743	0.055	0.0296252	0.80841	0.55844
Glycerophospholipids	NA	PC ae C34:0	7.57576	0.304868	0.715	0.15	0.72	0.143	0.005	0.0100537	0.99987	0.030064	1.227	0.298	0.729	0.142	-0.498	0.103215	0.456869	1.3826	0.623	0.122	0.721	0.15	0.098	0.210767	0.326562	0.40014	0.639	0.145	0.647	0.148	0.008	0.0179498	0.927651	0.058198
Glycerophospholipids	NA	PC ae C34:1	6.94553	0.367305	1.338	0.35	1.338	0.349	0	0	0.737784	0.20281	10.437	1.881	1.318	0.316	-9.119	0.0936536	0.401647	0.94675	1.335	0.345	1.483	0.361	0.148	0.151679	0.297087	0.39417	1.094	0.331	1.141	0.33	0.047	0.0606861	0.669804	0.79292
Glycerophospholipids	NA	PC ae C34:2	7.0603	0.777639	10.369	2.407	10.61	2.34	0.241	0.0331479	0.7707	1.0611	11.393	2.79	11.137	2.186	-0.256	0.0981421	0.357496	0.14932	10.632	2	11.984	2.244	1.352	0.172697	0.143041	0.93848	9.574	1.977	9.772	1.868	0.198	0.0295321	0.762422	1.2616
Glycerophospholipids	NA	PC ae C34:3	6.79763	0.539513	12.22	3.541	12.464	3.469	0.244	0.0285229	0.794414	0.72045	7.524	1.931	12.195	2.994	4.671	0.161806	0.14479	1.0764	11.35	1.996	12.749	2.281	1.399	0.167692	0.159087	0.71371	12.239	2.817	12.376	2.665	0.137	0.0160594	0.864628	0.65825
Glycerophospholipids	NA	PC ae C36:0	6.88073	0.857243	8.094	2.401	8.226	2.329	0.132	0.0233382	0.943905	1.1458	0.676	0.112	8.417	2.329	7.741	0.11679	0.541859	1.7122	8.33	1.512	9.855	1.846	1.525	0.242539	0.0419274	0.17955	8.578	2.221	8.851	2.279	0.273	0.0451991	0.677019	1.472
Glycerophospholipids	NA	PC ae C36:1	8.78041	0.69067	0.624	0.117	0.631	0.126	0.007	0.016094	0.982808	0.010978	7.102	1.137	0.733	0.132	-6.369	0.0872955	0.417515	0.80562	0.651	0.092	0.729	0.128	0.078	0.163261	0.443929	1.0178	0.617	0.13	0.624	0.145	0.007	0.0162755	0.943326	0.56111
Glycerophospholipids	NA	PC ae C36:2	9.07932	0.107972	7.726	1.562	7.723	1.45	-0.003	-0.000560306	0.776073	0.83674	12.948	3.159	7.545	1.204	-5.403	0.0917299	0.415053	0.96959	7.219	1.368	7.965	1.512	0.746	0.141875	0.231718	0.99275	6.373	1.382	6.465	1.428	0.092	0.0206777	0.883184	0.15889
Glycerophospholipids	NA	PC ae C36:3	7.1986	0.301081	14.565	3.863	14.889	3.834	0.324	0.0317412	0.731815	1.0592	7.036	1.704	13.798	3.561	6.762	0.0820976	0.4455	0.35431	13.367	1.667	14.957	2.057	1.59	0.162145	0.176775	0.44575	12.514	2.451	12.875	2.643	0.361	0.0410294	0.727505	0.56148
Glycerophospholipids	NA	PC ae C36:4	7.44656	0.892033	7.546	2.216	7.726	2.169	0.18	0.0340096	0.77468	1.226	15.24	4.496	7.448	1.805	-7.792	0.0691266	0.48601	1.0032	7.02	1.092	7.882	1.4	0.862	0.167091	0.174008	0.80647	7.485	1.795	7.555	1.727	0.07	0.0134294	0.881	0.73169
Glycerophospholipids	NA	PC ae C36:5	7.64477	0.332845	16.891	5.169	17.238	5.245	0.347	0.0293377	0.757103	0.21211	9.813	2.917	15.988	4.52	6.175	0.0824295	0.42319	0.9685	13.477	2.941	15.113	3.582	1.636	0.165291	0.178936	1.0743	18.496	5.762	18.865	5.72	0.369	0.0284988	0.803933	0.044736
Glycerophospholipids	NA	PC ae C38:0	7.10195	0.336279	10.297	2.993	10.482	2.841	0.185	0.0256899	0.790004	0.85104	1.859	0.585	10.39	2.989	8.531	0.0792682	0.512153	0.21658	8.223	1.768	9.238	2.059	1.015	0.167916	0.16393	0.24602	11.948	4.029	12.149	4.07	0.201	0.0240684	0.845831	0.69872
Glycerophospholipids	NA	PC ae C38:2	9.43623	0.0941144	1.811	0.482	1.858	0.514	0.047	0.036964	0.828187	0.0033936	1.716	0.431	1.964	0.598	0.248	0.104571	0.45502	0.20077	1.671	0.409	1.832	0.481	0.161	0.132708	0.35798	0.29828	1.864	0.543	1.897	0.578	0.033	0.0253178	0.852723	0.30258
Glycerophospholipids	NA	PC ae C38:3	8.13974	0.456961	1.789	0.508	1.835	0.56	0.046	0.0366267	0.731882	0.79851	3.562	0.72	1.845	0.53	-1.717	0.0936915	0.391354	1.0023	1.835	0.33	2.044	0.394	0.209	0.155615	0.252445	0.6017	1.601	0.312	1.723	0.277	0.122	0.105949	0.376126	0.96438
Glycerophospholipids	NA	PC ae C38:4	8.20817	0.470382	3.597	0.766	3.688	0.733	0.091	0.0360445	0.796096	1.345	11.591	2.774	3.801	0.725	-7.79	0.0755307	0.439666	0.74323	3.503	0.656	3.965	0.892	0.462	0.17873	0.169385	0.71598	3.602	0.916	3.669	0.898	0.067	0.0265887	0.808109	0.35885
Glycerophospholipids	NA	PC ae C38:5	7.4316	0.220435	12.349	2.807	12.591	2.878	0.242	0.0279986	0.709582	0.53931	16.622	4.216	12.214	2.662	-4.408	0.0942373	0.354227	0.15224	10.976	1.844	12.191	2.159	1.215	0.151464	0.208831	0.18095	11.721	2.806	12.026	2.926	0.305	0.0370612	0.784296	1.2922
Glycerophospholipids	NA	PC ae C38:6	7.22195	0.433354	17.271	4.571	17.649	4.368	0.378	0.0312348	0.795483	0.22314	6.25	1.95	17.744	4.239	11.494	0.0955599	0.35924	1.4114	14.973	2.595	16.65	3.215	1.677	0.153159	0.214301	0.54767	17.795	4.125	18.222	4.1	0.427	0.0342094	0.745654	0.63388
Glycerophospholipids	NA	PC ae C40:1	11.396	0.164428	6.254	1.928	6.336	1.827	0.082	0.0187931	0.765288	1.2001	1.099	0.316	6.678	2.017	5.579	0.0927812	0.516325	1.0913	5.142	1.447	5.72	1.646	0.578	0.153686	0.21436	1.0831	6.789	2.198	6.934	2.295	0.145	0.0304888	0.800962	0.42985
Glycerophospholipids	NA	PC ae C40:2	8.67614	0.0879889	1.129	0.288	1.168	0.328	0.039	0.0489948	0.768681	0.7998	1.565	0.335	1.172	0.317	-0.393	0.0551646	0.643625	1.0118	1.144	0.271	1.275	0.31	0.131	0.15641	0.318105	0.35213	1.014	0.259	1.051	0.292	0.037	0.051705	0.75382	0.046668
Glycerophospholipids	NA	PC ae C40:3	9.216	0.206035	1.742	0.387	1.783	0.368	0.041	0.0335621	0.91903	1.0228	0.842	0.149	1.626	0.314	0.784	0.0783632	0.639196	0.74716	1.38	0.292	1.516	0.289	0.136	0.135601	0.338634	0.93508	1.436	0.427	1.458	0.425	0.022	0.021935	0.868016	1.5545
Glycerophospholipids	NA	PC ae C40:4	9.28363	0.846424	1.003	0.207	1.014	0.205	0.011	0.015736	0.795793	0.26979	1.878	0.366	0.889	0.158	-0.989	0.110149	0.366153	0.23841	0.987	0.163	1.098	0.179	0.111	0.153756	0.353048	0.20164	1.042	0.339	1.034	0.323	-0.008	-0.0111191	0.955077	0.92748
Glycerophospholipids	NA	PC ae C40:5	7.25317	0.566358	2.09	0.428	2.133	0.421	0.043	0.029381	0.785784	0.25034	2.947	0.691	2.027	0.394	-0.92	0.0841474	0.432271	0.52037	2.37	0.336	2.632	0.435	0.262	0.151272	0.249876	0.68882	2.163	0.489	2.206	0.473	0.043	0.0283991	0.795481	1.6932
Glycerophospholipids	NA	PC ae C40:6	7.40566	0.314542	3.066	0.709	3.122	0.693	0.056	0.0261128	0.813194	0.19895	3.548	1.065	3.124	0.672	-0.424	0.0818069	0.410953	0.44804	3.147	0.529	3.515	0.602	0.368	0.159548	0.201619	0.12394	2.979	0.551	3.043	0.582	0.064	0.0306662	0.804557	0.87537
Glycerophospholipids	NA	PC ae C42:1	9.6875	0.127155	3.65	1.082	3.699	1.047	0.049	0.0192388	0.972789	1.1169	0.298	0.047	3.755	1.024	3.457	0.0937144	0.804985	1.6554	3.69	0.985	4.13	1.049	0.44	0.162521	0.181156	0.11653	3.494	0.867	3.531	0.959	0.037	0.0151972	0.94957	1.3255
Glycerophospholipids	NA	PC ae C42:2	9.35484	0.990737	0.289	0.053	0.292	0.046	0.003	0.0148989	0.917841	0.073363	0.437	0.085	0.318	0.055	-0.119	0.0677143	0.798952	0.31337	0.334	0.05	0.378	0.068	0.044	0.178538	0.619116	0.19697	0.304	0.062	0.312	0.06	0.008	0.0374747	0.917394	0.85044
Glycerophospholipids	NA	PC ae C42:3	11.21	0.745458	0.47	0.1	0.478	0.101	0.008	0.0243499	0.874396	0.0098581	0.69	0.17	0.458	0.088	-0.232	0.0852473	0.646573	0.85957	0.505	0.095	0.557	0.124	0.052	0.141394	0.585312	0.50585	0.45	0.11	0.462	0.113	0.012	0.0379679	0.882757	0.41619
Glycerophospholipids	NA	PC ae C42:4	10.446	0.972128	0.725	0.182	0.74	0.184	0.015	0.0295443	0.818989	0.22853	0.69	0.151	0.732	0.173	0.042	0.104823	0.579765	0.48177	0.791	0.162	0.879	0.179	0.088	0.152185	0.416022	1.0823	0.728	0.189	0.727	0.201	-0.001	-0.00198309	0.9837	0.17409
Glycerophospholipids	NA	PC ae C42:5	5.90238	0.391248	0.792	0.185	0.813	0.175	0.021	0.0377549	0.897503	0.29887	1.668	0.341	0.742	0.172	-0.926	0.0700598	0.583437	0.76544	0.914	0.18	1.011	0.221	0.097	0.145517	0.409015	0.45121	0.81	0.228	0.821	0.225	0.011	0.0194603	0.907933	0.071418
Glycerophospholipids	NA	PC ae C44:4	8.78661	0.505118	1.768	0.337	1.787	0.34	0.019	0.0154214	0.850952	0.68794	0.313	0.07	1.751	0.358	1.438	0.0498312	0.887557	1.0715	1.848	0.343	2.032	0.382	0.184	0.136936	0.31192	0.72322	1.752	0.343	1.773	0.33	0.021	0.0171898	0.881076	1.3422
Glycerophospholipids	NA	PC ae C44:5	8.23681	0.317996	0.356	0.076	0.371	0.088	0.015	0.0595419	0.869763	0.75417	1.344	0.347	0.324	0.084	-1.02	0.105534	0.443605	0.077158	0.363	0.112	0.4	0.102	0.037	0.14003	0.669029	0.13915	0.337	0.096	0.353	0.094	0.016	0.0669196	0.833136	0.16764
Glycerophospholipids	NA	PC ae C44:6	9.91217	0.741014	1.406	0.335	1.424	0.318	0.018	0.0183526	0.794717	1.2771	0.836	0.207	1.446	0.38	0.61	0.0870567	0.62753	0.62356	1.477	0.427	1.631	0.456	0.154	0.143087	0.30948	1.0868	1.431	0.345	1.452	0.325	0.021	0.0210178	0.848858	0.68786
Cresols	p-Cresol sulfate	p-Cresol-SO4	6.56042	0.687415	0.857	0.217	0.881	0.201	0.024	0.0398468	0.86872	0.49607	16.35	9.154	0.888	0.249	-15.462	0.00370125	0.918268	1.2893	0.981	0.285	1.087	0.288	0.106	0.148027	0.36519	0.37953	1.036	0.249	1.037	0.233	0.001	0.00139189	0.981625	0.70131
Aminoacids	Phenylalanine	Phe	7.45064	0.145821	76.992	10.979	71.722	10.641	-5.27	-0.102293	0.335248	1.4136	74.375	12.541	63.556	8.636	-10.819	-0.226789	0.0403828	0.82186	71.573	9.733	57.79	4.448	-13.783	-0.308596	0.0111273	0.27621	74.058	8.895	68.711	8.467	-5.347	-0.108115	0.310567	1.0824
Aminoacids	Proline	Pro	5.54175	0.789001	265.139	46.408	266.917	50.149	1.778	0.0096423	0.961493	1.0138	252.083	42.714	240.111	48.932	-11.972	-0.0701973	0.455211	0.081223	300.433	67.866	237.833	50.832	-62.6	-0.337094	0.00433969	2.6612	273.694	60.846	266.083	59.261	-7.611	-0.0406875	0.68756	0.49135
Aminoacids Related	Sarcosine	Sarcosine	6.6252	0.202123	2.878	0.461	2.897	0.443	0.019	0.00949309	0.926038	0.7224	2.784	0.395	2.779	0.456	-0.005	-0.00259338	0.956076	0.19452	3.188	0.674	2.854	0.397	-0.334	-0.159666	0.251637	0.6392	2.807	0.507	2.916	0.487	0.109	0.0549617	0.615367	0.36685
Aminoacids Related	Symmetric dimethylarginine	SDMA	8.77193	0.337973	0.518	0.079	0.501	0.071	-0.017	-0.0481415	0.841664	0.47797	0.522	0.078	0.504	0.074	-0.018	-0.0506261	0.837218	1.0041	0.581	0.077	0.551	0.06	-0.03	-0.0764858	0.7567	0.46862	0.556	0.074	0.542	0.072	-0.014	-0.036792	0.868041	0.18714
Aminoacids	Serine	Ser	5.6358	0.644205	138.572	28.904	131.544	29.748	-7.028	-0.0750903	0.457994	1.5805	132.914	20.854	112.325	23.138	-20.589	-0.242814	0.0174247	0.055862	137	19.91	102.627	14.767	-34.373	-0.416766	0.00041437	2.796	128.869	28.441	119.089	24.314	-9.78	-0.113865	0.315995	1.0323
Sphingolipids	NA	SM (OH) C14:1	8.32778	0.11614	5.76	1.204	5.839	1.2	0.079	0.0196525	0.841119	0.50947	5.441	1.123	5.733	1.065	0.292	0.0754185	0.460831	0.2659	5.401	1.173	5.913	1.388	0.512	0.130664	0.291994	0.21425	4.268	0.984	4.32	1.05	0.052	0.0174711	0.917545	0.62273
Sphingolipids	NA	SM (OH) C16:1	8.85478	0.117151	2.836	0.618	2.866	0.597	0.03	0.0151811	0.875417	0.031984	2.587	0.531	2.732	0.542	0.145	0.0786774	0.486556	0.091104	2.412	0.474	2.64	0.501	0.228	0.130308	0.302967	0.30086	2.203	0.519	2.225	0.553	0.022	0.0143358	0.936632	0.67958
Sphingolipids	NA	SM (OH) C22:1	8.57334	0.246955	8.572	1.933	8.622	1.862	0.05	0.00839071	0.925569	0.068038	8.733	2.146	9.02	1.773	0.287	0.0466501	0.590088	1.7863	8.521	1.604	9.157	1.483	0.636	0.103852	0.355176	1.5249	7.562	1.59	7.625	1.755	0.063	0.0119695	0.958842	0.20418
Sphingolipids	NA	SM (OH) C24:1	14.0187	0.703099	0.685	0.165	0.709	0.167	0.024	0.0496816	0.800555	0.25986	0.774	0.179	0.792	0.168	0.018	0.0331669	0.847344	0.59226	0.778	0.196	0.844	0.182	0.066	0.117473	0.524441	0.52081	0.765	0.221	0.763	0.22	-0.002	-0.00377669	0.983384	0.010168
Sphingolipids	NA	SM C16:0	8.6015	0.397535	85.983	15.192	88.322	15.29	2.339	0.0387214	0.708475	0.84432	85.742	14.51	90.606	13.87	4.864	0.0796045	0.441974	1.1886	88.243	11.675	96.617	13.431	8.374	0.130795	0.271526	0.17231	80.572	16.915	82.014	17.875	1.442	0.0255916	0.831631	0.87481
Sphingolipids	SM C16:1	SM C16:1	8.88434	0.575909	12.291	1.993	12.519	1.797	0.228	0.026517	0.768166	0.033264	12.077	1.876	12.758	1.776	0.681	0.0791401	0.448292	0.10961	11.092	1.501	12.131	1.945	1.039	0.129179	0.291824	0.37351	9.963	1.426	10.079	1.563	0.116	0.0167004	0.89706	0.74362
Sphingolipids	NA	SM C18:0	8.24081	0.434798	16.059	3.462	16.24	3.238	0.181	0.0161696	0.846344	0.91719	15.781	3.334	16.61	3.439	0.829	0.0738634	0.479233	1.904	14.247	2.664	15.707	3.07	1.46	0.140749	0.239065	1.1647	14.065	3.077	14.339	3.548	0.274	0.0278349	0.881294	1.0397
Sphingolipids	NA	SM C18:1	8.15397	0.892667	7.522	1.667	7.6	1.458	0.078	0.0148831	0.824141	0.95463	7.701	1.613	8.064	1.672	0.363	0.0664498	0.541868	0.39822	6.046	0.96	6.677	1.223	0.631	0.143219	0.24765	0.088259	6.331	1.209	6.366	1.236	0.035	0.00795376	0.961934	1.6068
Sphingolipids	NA	SM C20:2	13.1387	0.117952	0.26	0.06	0.26	0.06	0	0	0.994226	0.95271	0.27	0.068	0.289	0.074	0.019	0.0981101	0.808523	0.89821	0.241	0.064	0.273	0.067	0.032	0.179868	0.706372	0.092573	0.238	0.063	0.244	0.069	0.006	0.0359196	0.937304	0.182
Sphingolipids	NA	SM C24:0	8.69689	0.944278	12.557	2.354	12.56	2.036	0.003	0.000344634	0.957424	0.17244	12.431	2.365	12.972	2.266	0.541	0.0614586	0.554758	1.351	13.189	2.413	14.353	2.56	1.164	0.122017	0.297478	0.41331	12.772	3.17	12.757	3.167	-0.015	-0.00169536	0.996053	1.0451
Sphingolipids	NA	SM C24:1	9.16968	0.333248	32.394	5.911	32.367	5.246	-0.027	-0.00120297	0.973667	0.51884	31.767	5.704	32.697	4.722	0.93	0.0416294	0.653661	1.0786	27.333	4.795	29.81	4.781	2.477	0.125153	0.278408	0.038287	31.111	8.675	30.931	9.577	-0.18	-0.00837129	0.858506	0.83102
Sphingolipids	NA	SM C26:0	14.6667	0.39121	0.117	0.03	0.116	0.026	-0.001	-0.0123837	0.994541	0.29139	0.106	0.026	0.107	0.021	0.001	0.0135465	0.990421	0.0055379	0.107	0.024	0.109	0.027	0.002	0.0267173	0.98459	0.63917	0.09	0.028	0.096	0.028	0.006	0.0931094	0.931575	0.36134
Sphingolipids	NA	SM C26:1	15.0943	0.209396	0.245	0.066	0.246	0.054	0.001	0.00587657	0.986825	2.0824	0.244	0.051	0.255	0.048	0.011	0.0636161	0.886749	0.45305	0.203	0.051	0.218	0.049	0.015	0.102848	0.854985	0.36036	0.25	0.075	0.245	0.082	-0.005	-0.0291463	0.953044	0.38862
Aminoacids Related	trans-4-Hydroxyproline	t4-OH-Pro	7.35687	0.880028	10.942	3.559	10.209	3.258	-0.733	-0.100035	0.384347	0.79879	10.86	4.438	9.173	3.352	-1.687	-0.243559	0.0393543	0.81548	7.657	2.831	5.828	2.11	-1.829	-0.393778	0.00120725	0.66597	13.535	5.853	12.489	5.293	-1.046	-0.116037	0.28292	0.60451
Aminoacids Related	Taurine	Taurine	7.56475	0.587489	43.308	5.709	45.578	5.935	2.27	0.0737041	0.493648	0.08262	44.489	8.628	43.522	6.992	-0.967	-0.0317038	0.799441	1.1472	45.597	6.775	48.577	7.446	2.98	0.0913345	0.443159	0.36126	41.686	10.789	42.875	9.849	1.189	0.0405737	0.664829	0.16014
Bile Acids	Taurocholic acid	TCA	7.23104	0.155028	0.106	0.087	0.085	0.042	-0.021	-0.31853	0.781773	1.6795	0.096	0.078	0.056	0.042	-0.04	-0.777608	0.592442	0.53512	0.1	0.065	0.098	0.056	-0.002	-0.0291463	0.982183	0.9166	0.067	0.05	0.052	0.062	-0.015	-0.365649	0.832739	1.249
Bile Acids	Taurochenodeoxycholic acid	TCDCA	6.75676	0.0903954	0.259	0.195	0.247	0.163	-0.012	-0.0684411	0.891834	0.5826	0.26	0.201	0.17	0.12	-0.09	-0.612977	0.261889	0.14358	0.231	0.18	0.211	0.142	-0.02	-0.13065	0.826665	0.20577	0.228	0.164	0.145	0.106	-0.083	-0.652981	0.284596	1.007
Triacylglycerols	NA	TG(14:0_34:1)	17.3262	0.0771159	19.405	13.193	23.94	16.417	4.535	0.302995	0.0088795	0.4008	19.295	11.083	30.337	17.3	11.042	0.652851	4.53954e-09	0.60714	16.899	10.734	24.742	17.408	7.843	0.550024	0.00012551	0.021466	29.253	6.612	28.394	8.356	-0.859	-0.0429985	0.577065	1.4377
Triacylglycerols	NA	TG(14:0_34:2)	18.1036	0.13276	11.229	6.463	13.508	7.697	2.279	0.266585	0.016532	0.83194	11.639	5.823	18.033	8.913	6.394	0.631672	1.07005e-08	0.46611	10.304	6.362	14.455	9.959	4.151	0.488364	0.000435219	0.76169	18.831	2.451	19.667	2.822	0.836	0.0626673	0.573478	0.7593
Triacylglycerols	NA	TG(14:0_34:3)	18.0387	0.151695	2.556	1.324	2.947	1.582	0.391	0.205359	0.12861	0.91469	2.535	1.187	3.553	1.735	1.018	0.487052	6.77629e-05	1.1066	2.55	1.573	3.361	2.311	0.811	0.398393	0.00677771	0.94249	2.675	0.846	3.022	1.1	0.347	0.175965	0.166269	2.0196
Triacylglycerols	NA	TG(14:0_36:2)	23.651	0.166722	26.433	12.073	28.186	12.675	1.753	0.0926386	0.395481	0.042394	27.359	10.911	33.336	12.791	5.977	0.285066	0.00695928	0.83709	24.473	12.342	28.56	15.912	4.087	0.222805	0.0853429	0.25725	29.1	13.94	32.319	16.521	3.219	0.151363	0.253526	0.70376
Triacylglycerols	NA	TG(14:0_36:3)	9.2483	0.391464	18.344	6.662	19.744	7.166	1.4	0.106106	0.353066	0.52925	18.136	7.021	23.284	9.143	5.148	0.360483	0.000762498	0.5797	16.822	8.224	20.21	10.839	3.388	0.26472	0.0348644	0.33965	21.216	7.882	23.908	10.252	2.692	0.172341	0.183189	0.74897
Triacylglycerols	NA	TG(14:0_36:4)	10.4413	0.657608	5.535	2.184	6.013	2.135	0.478	0.119502	0.252627	0.68645	5.133	2.197	6.717	2.839	1.584	0.388015	0.000331813	0.18188	4.623	2.307	5.717	2.946	1.094	0.306429	0.0109605	0.9787	5.897	2.174	6.535	2.498	0.638	0.148206	0.18711	1.6843
Triacylglycerols	NA	TG(14:0_38:5)	19	0.401177	0.45	0.182	0.492	0.194	0.042	0.128733	0.62034	1.2626	0.546	0.207	0.733	0.343	0.187	0.424912	0.0534786	0.4797	0.529	0.255	0.661	0.4	0.132	0.321383	0.233873	0.55111	0.564	0.252	0.66	0.311	0.096	0.226771	0.306334	0.33543
Triacylglycerols	NA	TG(16:0_32:3)	20.7194	0.133926	2.2	1.342	2.676	1.633	0.476	0.282575	0.0296103	0.88651	2.268	1.275	3.623	2.219	1.355	0.675764	1.54444e-07	0.032254	2.021	1.448	3.17	2.328	1.149	0.649414	6.74661e-06	0.56307	2.234	0.881	2.756	1.113	0.522	0.302947	0.0127074	1.0168
Triacylglycerols	NA	TG(16:0_34:1)	16.5519	0.328615	120.883	78.182	132.436	92.323	11.553	0.131684	0.293596	1.2905	118.364	70.71	160.275	88.367	41.911	0.437319	5.22511e-05	0.85804	82.97	39.994	105.057	68.841	22.087	0.340511	0.0537495	1.0505	179.044	90.858	219.197	90.53	40.153	0.291914	0.00194303	0.26458
Triacylglycerols	NA	TG(16:0_34:2)	9.04794	0.548575	97.564	58.331	103.161	64.417	5.597	0.0804769	0.468971	1.5519	92.119	47.439	119.189	57.925	27.07	0.37168	0.00054562	0.52822	66.913	31.952	79.943	51.372	13.03	0.256685	0.151276	1.149	112.128	56.995	123.947	63.801	11.819	0.144577	0.187868	2.3911
Triacylglycerols	NA	TG(16:0_34:3)	8.69182	0.525896	24.517	12.4	25.442	13.52	0.925	0.0534296	0.719943	0.85689	22.54	10.14	26.989	12.08	4.449	0.259884	0.0220861	0.64967	17.045	7.571	19.779	11.587	2.734	0.214621	0.218684	0.56232	26.188	11.87	28.056	13.951	1.868	0.0994035	0.611954	0.78045
Triacylglycerols	NA	TG(16:0_34:4)	10.1243	0.477765	2.861	1.423	2.941	1.642	0.08	0.0397873	0.900249	0.069765	2.656	1.268	3.126	1.584	0.47	0.235063	0.0701713	0.84496	1.769	0.879	2.136	1.328	0.367	0.271978	0.127554	0.35675	2.96	1.442	3.196	1.658	0.236	0.11067	0.427512	0.94641
Triacylglycerols	NA	TG(16:0_35:3)	21.7049	0.162885	2.012	0.81	2.14	0.837	0.128	0.0889805	0.465129	0.39957	1.728	0.615	2.09	0.76	0.362	0.2744	0.0339194	0.6104	1.497	0.725	1.741	1.055	0.244	0.217842	0.255558	0.90275	2.144	0.185	2.276	0.262	0.132	0.0861957	0.478659	0.74779
Triacylglycerols	NA	TG(16:0_36:2)	8.91558	0.231754	274.778	100.903	273.417	101.653	-1.361	-0.00716355	0.944658	1.2356	264.778	87.317	283.219	89.771	18.441	0.0971348	0.371388	0.058208	195.063	74.826	200.2	98.157	5.137	0.0375018	0.971691	0.40944	291.567	119.398	299.508	130.137	7.941	0.0387671	0.864902	0.09948
Triacylglycerols	NA	TG(16:0_36:3)	9.27872	0.379033	206.917	62.934	205.222	53.928	-1.695	-0.0118668	0.994964	0.25867	182.861	51.203	202.917	58.775	20.056	0.150142	0.183356	0.0072309	147.55	53.171	156.137	71.218	8.587	0.0816085	0.684719	0.14018	212.944	60.86	219.528	70.954	6.584	0.0439309	0.794792	0.22348
Triacylglycerols	NA	TG(16:0_36:4)	9.39423	0.809725	65.808	30.422	63.9	19.636	-1.908	-0.042447	0.928787	0.2244	53.564	15.789	61.089	20.89	7.525	0.189649	0.0994277	1.5841	42.957	16.801	46.127	20.566	3.17	0.102718	0.475883	0.058043	63.178	15.681	65.739	19.474	2.561	0.0573272	0.71319	0.16346
Triacylglycerols	NA	TG(16:0_36:5)	8.88225	0.537684	8.581	2.62	8.624	2.659	0.043	0.00721139	0.988545	0.019425	8.302	3.011	9.422	3.848	1.12	0.182574	0.106481	1.0844	5.678	2.288	6.269	3.029	0.591	0.142852	0.325881	0.19444	8.983	2.845	9.436	3.202	0.453	0.0709781	0.601138	0.75689
Triacylglycerols	NA	TG(16:0_36:6)	20.6751	0.0972114	1.036	0.365	1.005	0.352	-0.031	-0.0438285	0.76714	0.32315	1.127	0.568	1.235	0.622	0.108	0.132024	0.381674	0.78313	0.701	0.299	0.755	0.397	0.054	0.107062	0.681441	0.4856	0.972	0.26	0.903	0.329	-0.069	-0.10623	0.438107	0.2573
Triacylglycerols	NA	TG(16:0_38:2)	18.6778	0.114147	3.774	1.435	3.64	1.476	-0.134	-0.052156	0.593424	0.30807	3.913	1.284	4.088	1.226	0.175	0.0631201	0.490505	0.49949	2.615	1.075	2.807	1.438	0.192	0.102218	0.567299	0.29648	3.785	1.074	3.823	1.135	0.038	0.0144119	0.92651	0.41493
Triacylglycerols	NA	TG(16:0_38:3)	9.9541	0.253443	4.574	1.64	4.568	1.624	-0.006	-0.00189372	0.963094	1.1617	4.315	1.252	4.661	1.294	0.346	0.111279	0.291239	0.54561	3.417	1.714	3.694	2.073	0.277	0.112454	0.430689	0.77	5.412	1.902	5.653	2.144	0.241	0.0628549	0.645983	0.78175
Triacylglycerols	NA	TG(16:0_38:4)	11.7947	0.380723	5.652	2.194	5.686	2.268	0.034	0.00865263	0.939885	0.44894	5.027	1.575	5.635	1.767	0.608	0.164718	0.132696	1.271	4.345	2.181	4.763	2.827	0.418	0.132514	0.403427	0.24705	6.419	2.286	6.712	2.704	0.293	0.0643942	0.7045	0.11749
Triacylglycerols	NA	TG(16:0_38:5)	9.96536	0.219782	5.215	1.94	5.343	2.041	0.128	0.0349828	0.771513	0.20306	5.244	1.745	6.172	2.236	0.928	0.23507	0.0431523	0.76516	3.825	1.769	4.486	2.771	0.661	0.22997	0.164129	0.13313	6.101	2.11	6.495	2.508	0.394	0.0902838	0.526623	0.24557
Triacylglycerols	NA	TG(16:0_38:6)	8.96092	0.133595	3.093	1.108	3.072	1.095	-0.021	-0.00982862	0.919546	1.3402	3.34	1.329	3.84	1.619	0.5	0.201258	0.081554	0.58228	1.837	0.877	2.167	1.344	0.33	0.238348	0.183044	0.58437	3.99	1.658	4.149	1.767	0.159	0.0563749	0.664375	0.41185
Triacylglycerols	NA	TG(16:0_40:7)	24.014	0.0823352	3.596	1.345	3.531	1.381	-0.065	-0.0263162	0.743602	0.042451	3.771	1.822	3.695	1.538	-0.076	-0.0293728	0.930441	0.16682	2.092	0.866	2.246	1.028	0.154	0.102475	0.467338	0.42855	2.693	1.153	2.779	1.084	0.086	0.0453516	0.601828	1.5603
Triacylglycerols	NA	TG(16:1_36:3)	9.18079	0.292409	28.369	9.427	28.564	9.602	0.195	0.00988273	0.978092	0.27812	26.631	9.507	28.117	10.204	1.486	0.0783361	0.449944	1.4422	20.688	8.415	20.869	9.349	0.181	0.0125673	0.939751	0.75241	29.969	10.816	31.278	12.762	1.309	0.0616773	0.785094	0.49464
Triacylglycerols	NA	TG(16:1_36:4)	9.14535	0.582363	8.581	2.987	8.655	2.957	0.074	0.012388	0.92215	0.019368	7.815	3.119	8.261	3.077	0.446	0.0800706	0.361169	1.3878	6.052	2.495	6.105	2.744	0.053	0.0125793	0.950822	0.74067	8.84	3.539	9.167	3.878	0.327	0.0524033	0.753878	1.1651
Triacylglycerols	NA	TG(16:1_36:5)	10.6329	0.446002	1.466	0.541	1.519	0.544	0.053	0.0512368	0.691135	1.2132	1.587	0.786	1.621	0.67	0.034	0.030582	0.65169	1.7226	0.955	0.335	0.999	0.39	0.044	0.0649839	0.750163	0.26346	1.444	0.628	1.468	0.63	0.024	0.0237812	0.878875	1.4603
Triacylglycerols	NA	TG(16:1_38:4)	21.6312	0.340535	1.098	0.433	1.135	0.441	0.037	0.0478142	0.754934	0.44355	1.041	0.356	1.104	0.364	0.063	0.0847701	0.562133	1.2776	0.86	0.436	0.903	0.463	0.043	0.0703893	0.714403	0.044221	1.002	0.098	1.072	0.092	0.07	0.0974224	0.515257	3.9099
Triacylglycerols	NA	TG(16:1_38:5)	9.54064	0.564354	0.931	0.362	0.958	0.358	0.027	0.0412445	0.777459	1.2165	0.973	0.324	1.051	0.348	0.078	0.111251	0.481968	0.37992	0.666	0.315	0.734	0.388	0.068	0.140258	0.557066	0.68855	1.093	0.437	1.123	0.452	0.03	0.0390645	0.804777	0.99204
Triacylglycerols	NA	TG(17:0_36:3)	17.2139	0.102655	3.966	1.231	4.063	1.202	0.097	0.0348607	0.767911	0.93946	3.546	1.182	4.059	1.413	0.513	0.194932	0.0921683	1.0576	3.109	1.237	3.418	1.524	0.309	0.136702	0.330311	0.24692	3.731	1.26	3.873	1.477	0.142	0.0538891	0.76313	1.8512
Triacylglycerols	NA	TG(17:0_36:4)	9.19158	0.109346	1.277	0.447	1.311	0.402	0.034	0.0379092	0.739636	0.38674	1.049	0.391	1.202	0.454	0.153	0.196422	0.193443	0.14149	0.939	0.377	1.036	0.433	0.097	0.141827	0.443212	0.82131	1.372	0.451	1.451	0.524	0.079	0.080767	0.613797	0.83595
Triacylglycerols	NA	TG(17:1_36:3)	22.7129	0.0998495	2.197	0.651	2.252	0.727	0.055	0.035672	0.839037	0.25932	2.086	0.661	2.261	0.787	0.175	0.116222	0.377717	1.0927	1.72	0.715	1.837	0.806	0.117	0.0949431	0.516739	0.24685	1.731	0.278	1.942	0.25	0.211	0.165937	0.168536	0.03239
Triacylglycerols	NA	TG(17:1_36:4)	9.30233	0.190151	0.7	0.232	0.705	0.231	0.005	0.0102683	0.9611	0.62299	0.737	0.262	0.802	0.294	0.065	0.121938	0.508904	0.5585	0.466	0.173	0.485	0.197	0.019	0.0576548	0.850582	0.18011	0.633	0.222	0.666	0.255	0.033	0.0733167	0.736138	1.3228
Triacylglycerols	NA	TG(18:0_34:2)	10.9322	0.363885	10.056	5.591	11.158	6.443	1.102	0.150022	0.173632	2.0911	8.613	4.411	13.568	6.637	4.955	0.65562	3.71828e-09	0.36759	6.875	2.792	9.495	6.664	2.62	0.465808	0.00514428	0.84324	12.7	5.086	14.085	6.672	1.385	0.149331	0.316661	0.94868
Triacylglycerols	NA	TG(18:0_34:3)	11.1364	0.172952	2.257	0.991	2.44	1.246	0.183	0.112475	0.508727	0.23952	2.068	0.863	2.874	1.268	0.806	0.474824	0.000145078	1.1104	1.632	0.641	2.08	1.247	0.448	0.349942	0.0456728	0.58753	2.607	0.997	2.831	1.366	0.224	0.118921	0.56305	1.1936
Triacylglycerols	NA	TG(18:0_36:1)	23.1533	0.0511859	3.87	2.166	4.07	2.065	0.2	0.0726952	0.381631	1.6665	3.622	1.906	5.145	2.533	1.523	0.506385	5.88337e-06	0.99923	3.065	1.418	3.586	2.119	0.521	0.226488	0.198322	0.092744	4.764	2.229	5.288	2.122	0.524	0.150549	0.115484	0.30555
Triacylglycerols	NA	TG(18:0_36:3)	10.3698	0.0718565	18.747	5.903	18.478	5.388	-0.269	-0.0208511	0.871821	1.1469	16.529	5.55	19.641	6.811	3.112	0.248869	0.0247199	0.27314	14.648	5.56	15.36	6.869	0.712	0.0684745	0.71467	0.41285	19.955	7.067	20.875	7.992	0.92	0.0650259	0.609862	0.15035
Triacylglycerols	NA	TG(18:0_36:4)	11.4032	0.31483	7.556	3.225	7.066	2.212	-0.49	-0.096729	0.52236	0.26496	5.891	2.06	6.839	2.765	0.948	0.215273	0.0701307	0.61325	5.5	2.612	5.609	2.761	0.109	0.028312	0.865576	0.27609	7.705	2.544	7.912	3.101	0.207	0.0382475	0.914756	1.1406
Triacylglycerols	NA	TG(18:0_36:5)	9.07928	0.111532	1.116	0.393	1.078	0.396	-0.038	-0.0499798	0.717332	0.27706	1.203	0.52	1.311	0.553	0.108	0.124031	0.364343	0.79649	0.804	0.367	0.859	0.378	0.055	0.0954626	0.614387	1.0175	1.118	0.47	1.195	0.483	0.077	0.0960904	0.516431	1.571
Triacylglycerols	NA	TG(18:1_32:2)	24.1008	0.124412	26.806	10.379	28.942	11.45	2.136	0.110609	0.3596	0.068845	26.56	9.963	32.678	12.209	6.118	0.299065	0.00511975	0.78612	24.407	11.96	28.444	15.193	4.037	0.220829	0.0770285	0.46704	20.431	5.561	22.417	7.702	1.986	0.133833	0.3359	1.9776
Triacylglycerols	NA	TG(18:1_32:3)	7.69231	0.07641	3.185	1.362	3.504	1.52	0.319	0.137709	0.283675	2.3173	3.292	1.308	4.08	1.679	0.788	0.309605	0.00580995	0.098234	2.661	1.233	3.319	1.691	0.658	0.31878	0.0171775	0.2898	3.458	1.397	3.875	1.726	0.417	0.164258	0.212922	0.6857
Triacylglycerols	NA	TG(18:1_34:1)	10.0547	0.199325	479.75	172.768	475.5	172.068	-4.25	-0.0128375	0.903092	0.55905	445.833	146.713	472.222	148.047	26.389	0.0829618	0.443751	0.10237	337.5	125.702	347.367	166.47	9.867	0.0415732	0.991257	0.0061892	485.861	195.953	498.306	212.656	12.445	0.0364883	0.87151	0.094706
Triacylglycerols	NA	TG(18:1_34:2)	8.97622	0.279953	249.361	74.025	248.361	70.762	-1	-0.0057972	0.97091	0.94245	228.194	65.111	248.861	73.048	20.667	0.125079	0.266101	0.039385	183.407	64.202	189.603	82.891	6.196	0.0479331	0.863084	0.089523	255.333	80.292	266.417	95.976	11.084	0.0613061	0.719808	0.27418
Triacylglycerols	NA	TG(18:1_34:3)	10.3429	0.196006	43.261	12.47	43.239	13.185	-0.022	-0.000733856	0.901333	0.76045	40.147	12.437	42.186	13.273	2.039	0.0714721	0.494507	1.1945	30.357	10.767	31.177	13.161	0.82	0.0384529	0.849125	0.045605	45.019	14.219	46.744	16.695	1.725	0.0542472	0.780352	0.093015
Triacylglycerols	NA	TG(18:1_34:4)	12.0233	0.1729	4.884	1.649	4.837	1.808	-0.047	-0.0139507	0.752703	0.34436	4.426	1.702	4.465	1.555	0.039	0.0126567	0.749198	0.9644	3.072	1.082	3.191	1.381	0.119	0.0548304	0.772984	0.45408	4.761	1.758	4.877	1.999	0.116	0.0347293	0.956896	0.010248
Triacylglycerols	NA	TG(18:1_35:3)	19.0135	0.054153	2.388	0.713	2.454	0.794	0.066	0.0393324	0.823486	0.42143	2.313	0.775	2.467	0.816	0.154	0.0929924	0.412782	1.3663	1.805	0.755	1.916	0.845	0.111	0.0860987	0.55604	0.055432	1.682	0.413	1.79	0.504	0.108	0.0897819	0.529479	0.04843
Triacylglycerols	NA	TG(18:1_36:0)	17.2054	0.0500775	5.279	2.17	5.443	2.129	0.164	0.0441374	0.633547	0.26581	4.789	1.976	5.832	2.167	1.043	0.284266	0.00784431	0.88583	3.918	1.242	4.471	2.141	0.553	0.19048	0.29391	0.71559	5.867	2.438	6.12	2.561	0.253	0.0609087	0.625963	1.4296
Triacylglycerols	NA	TG(18:1_36:1)	10.7346	0.0516275	50.583	18.706	49.372	18.72	-1.211	-0.0349595	0.736525	0.43973	49.108	21.268	53.436	19.644	4.328	0.121854	0.189723	0.13081	35.887	11.253	36.68	16.293	0.793	0.0315323	0.915382	0.35406	52.306	23.796	54.475	25.295	2.169	0.0586178	0.644757	0.12024
Triacylglycerols	NA	TG(18:1_36:2)	10.283	0.0793321	206.483	74.462	198.083	77.199	-8.4	-0.0599179	0.517612	0.77821	202.986	97.386	202.322	85.285	-0.664	-0.00472702	0.85618	0.42213	142.33	50.625	137.887	53.592	-4.443	-0.0457533	0.681249	0.45344	198.828	78.584	201.772	85.665	2.944	0.021205	0.982216	0.46358
Triacylglycerols	NA	TG(18:1_36:3)	10.108	0.345962	142.789	59.665	135.364	46.767	-7.425	-0.0770407	0.57318	0.86953	125.025	54.521	136.406	65.773	11.381	0.12569	0.314508	0.45713	94.917	39.899	94.823	37.199	-0.094	-0.00142947	0.877156	0.88878	140.456	48.978	145.569	57.272	5.113	0.0515849	0.809464	1.0165
Triacylglycerols	NA	TG(18:1_36:4)	10.3683	0.733313	52.903	39.845	47.992	20.638	-4.911	-0.140556	0.562779	1.0647	41.714	17.963	46.436	26.082	4.722	0.154712	0.237875	0.53687	30.568	13.962	31.01	13.399	0.442	0.0207114	0.76075	0.43342	47.603	18.254	49.322	21.093	1.719	0.0511788	0.819349	0.87488
Triacylglycerols	NA	TG(18:1_36:5)	9.10675	0.539363	9.455	4.468	9.099	4.061	-0.356	-0.0553695	0.651757	0.29529	8.826	4.842	9.34	5.502	0.514	0.0816628	0.446413	1.0883	5.522	2.543	5.552	2.608	0.03	0.00781668	0.962341	1.0306	9.204	4.159	9.475	4.575	0.271	0.041865	0.891958	0.41367
Triacylglycerols	NA	TG(18:1_36:6)	9.16335	0.135327	1.553	0.847	1.454	0.765	-0.099	-0.0950306	0.565682	1.3589	1.774	1.228	1.694	0.933	-0.08	-0.0665721	0.98058	0.06843	0.874	0.334	0.862	0.338	-0.012	-0.0199454	0.904049	0.12936	1.386	0.945	1.416	0.903	0.03	0.030894	0.732939	1.1698
Triacylglycerols	NA	TG(18:1_38:5)	9.82499	0.0555513	7.528	2.201	7.373	2.118	-0.155	-0.0300149	0.79175	0.091929	7.727	2.194	7.841	2.087	0.114	0.0211293	0.764442	0.079873	5.392	2.22	5.721	2.717	0.329	0.0854468	0.581929	0.29893	7.972	2.319	8.058	2.517	0.086	0.0154801	0.995219	0.53238
Triacylglycerols	NA	TG(18:1_38:6)	10.3574	0.0811211	4.249	1.719	4.149	1.711	-0.1	-0.0343597	0.727703	0.18916	5.061	2.497	4.884	2.07	-0.177	-0.0513593	0.975814	0.61736	2.448	1.003	2.597	1.204	0.149	0.0852425	0.59182	0.64974	4.698	2.533	4.717	2.543	0.019	0.00582289	0.999104	1.0211
Triacylglycerols	NA	TG(18:2_30:0)	17.7613	0.105575	8.635	4.529	11.123	5.987	2.488	0.365278	0.00144202	2.1079	8.45	4.004	15.257	8.101	6.807	0.852448	1.85e-13	1.84	7.959	4.517	12.775	8.753	4.816	0.682664	1.77181e-06	0.36193	15.236	2.202	14.986	3.358	-0.25	-0.0238688	0.706862	0.413
Triacylglycerols	NA	TG(18:2_32:0)	9.50393	0.44503	29.961	14.279	32.861	15.633	2.9	0.133291	0.212977	2.1845	26.392	11.218	38.206	16.104	11.814	0.533699	1.63178e-06	1.0195	22.26	9.523	28.804	17.125	6.544	0.371816	0.0234367	0.41843	39.85	15.803	44.272	20.303	4.422	0.151815	0.331182	0.3986
Triacylglycerols	NA	TG(18:2_34:0)	9.61486	0.341021	22.953	7.848	23.789	7.566	0.836	0.0516119	0.584174	1.1071	20.148	6.243	25.447	8.32	5.299	0.336859	0.00281452	0.10911	16.453	5.917	19.1	9.731	2.647	0.215222	0.191583	0.697	24.417	8.83	26.142	10.552	1.725	0.0984836	0.481168	1.3074
Triacylglycerols	NA	TG(18:2_34:1)	9.68977	0.364007	193.361	59.969	192.139	50.878	-1.222	-0.00914646	0.982837	0.89791	170.511	46.809	189.456	55.267	18.945	0.151998	0.184231	0.024462	137.013	49.93	145.483	65.43	8.47	0.0865378	0.634684	0.40802	197.797	56.968	206.778	67.977	8.981	0.0640622	0.663777	0.31752
Triacylglycerols	NA	TG(18:2_34:2)	9.77365	0.901928	100.089	53.318	96.75	34.711	-3.339	-0.0489499	0.96639	1.3973	79.411	25.615	91.286	34.009	11.875	0.201055	0.0860096	0.58131	69.08	29.882	72.97	33.626	3.89	0.0790354	0.530077	0.076141	97.089	25.778	101.744	32.718	4.655	0.067564	0.67027	0.12042
Triacylglycerols	NA	TG(18:2_34:3)	8.60983	0.753714	14.75	5.29	14.946	5.012	0.196	0.0190445	0.848531	1.9085	13.846	5.484	15.248	6.166	1.402	0.139151	0.167396	0.065876	10.345	4.352	10.704	4.818	0.359	0.0492164	0.719919	0.26897	15.527	5.313	16.202	6.208	0.675	0.0613928	0.716842	1.0571
Triacylglycerols	NA	TG(18:2_34:4)	11.6814	0.591416	1.684	0.636	1.676	0.626	-0.008	-0.00686999	0.94606	1.7189	1.696	0.889	1.813	0.796	0.117	0.0962428	0.31127	1.6172	1.24	0.476	1.301	0.554	0.061	0.0692808	0.721712	0.13424	1.819	0.699	1.87	0.759	0.051	0.0398927	0.825907	0.76927
Triacylglycerols	NA	TG(18:2_35:2)	21.3058	0.131302	2.977	0.962	2.998	0.962	0.021	0.0101412	0.962233	1.0044	2.976	1.101	3.477	1.297	0.501	0.224469	0.0490087	0.32926	2.362	1.061	2.547	1.132	0.185	0.10879	0.37936	1.4963	2.291	0.325	2.407	0.435	0.116	0.0712587	0.58078	0.12345
Triacylglycerols	NA	TG(18:2_35:3)	19.7847	0.299006	0.941	0.367	0.957	0.328	0.016	0.0243242	0.842053	0.56943	0.999	0.394	1.105	0.447	0.106	0.14549	0.358876	1.2612	0.691	0.318	0.781	0.311	0.09	0.176637	0.370551	0.73341	0.742	0.128	0.827	0.124	0.085	0.156468	0.371625	1.3348
Triacylglycerols	NA	TG(18:2_36:0)	9.23077	0.088275	2.598	0.874	2.643	0.769	0.045	0.024775	0.756017	1.6688	2.221	0.707	2.829	0.963	0.608	0.349083	0.00453463	0.09832	1.956	0.774	2.204	1.016	0.248	0.172218	0.276024	0.12131	2.64	1.001	2.814	1.178	0.174	0.0920844	0.538623	1.7487
Triacylglycerols	NA	TG(18:2_36:1)	9.66778	0.163596	24.081	8.118	23.544	6.626	-0.537	-0.0325359	0.83712	1.153	21.831	7.584	25.253	8.941	3.422	0.210077	0.0563786	0.56459	17.597	6.912	18.276	7.741	0.679	0.0546209	0.717107	1.5813	24.878	8.199	26.117	9.748	1.239	0.0701187	0.62596	0.47688
Triacylglycerols	NA	TG(18:2_36:2)	9.57299	0.424207	78.139	37.302	74.075	25.565	-4.064	-0.0770561	0.667129	0.90131	64.506	27.583	71.031	34.382	6.525	0.139015	0.274395	0.14847	51.567	22.528	51.847	20.796	0.28	0.0078124	0.821713	1.3672	77.944	25.594	80.742	30.442	2.798	0.0508814	0.796222	0.44599
Triacylglycerols	NA	TG(18:2_36:3)	9.09747	0.658739	57.364	70.823	49.678	31.271	-7.686	-0.207539	0.705081	1.0856	39.008	19.523	48.583	36.88	9.575	0.316682	0.0323577	0.14772	34.435	20.58	35.33	17.539	0.895	0.0370181	0.479712	0.89411	47.667	19.75	51.15	26.463	3.483	0.101743	0.59328	0.19151
Triacylglycerols	NA	TG(18:2_36:4)	10.5237	0.384593	25.158	47.632	19.699	17.936	-5.459	-0.352895	0.635052	0.33097	14.592	8.123	19.584	22.02	4.992	0.424498	0.0235141	0.98356	11.522	7.376	12.056	7.18	0.534	0.0653602	0.472582	0.28169	17.255	8.533	18.867	12.84	1.612	0.128851	0.649382	0.10162
Triacylglycerols	NA	TG(18:2_36:5)	8.21288	0.718778	3.817	2.633	3.638	1.92	-0.179	-0.0692936	0.739123	0.27118	3.676	2.641	4.465	4.861	0.789	0.280523	0.181884	0.79879	2.234	1.496	2.331	1.575	0.097	0.0613198	0.692328	1.1841	3.767	2.097	4.045	2.954	0.278	0.102724	0.815126	1.1238
Triacylglycerols	NA	TG(18:2_38:4)	11.9733	0.335178	2.453	0.822	2.398	0.761	-0.055	-0.0327156	0.813365	0.0073968	2.26	0.843	2.359	0.76	0.099	0.0618526	0.490231	0.88087	1.752	0.865	1.805	0.855	0.053	0.0429961	0.721342	0.7118	2.712	0.695	2.76	0.844	0.048	0.0253111	0.940601	0.2384
Triacylglycerols	NA	TG(18:2_38:5)	10.817	0.254313	3.101	1.089	3.052	0.935	-0.049	-0.0229786	0.920287	1.2051	2.849	1.072	2.948	0.999	0.099	0.0492809	0.558595	1.5972	2.303	0.975	2.436	1.11	0.133	0.0809997	0.61083	0.91795	3.494	0.97	3.536	1.11	0.042	0.0172387	0.982281	0.28394
Triacylglycerols	NA	TG(18:2_38:6)	11.3533	0.279802	2.058	1.027	1.977	0.867	-0.081	-0.0579301	0.728639	1.0223	2.001	1.214	1.954	0.938	-0.047	-0.0342907	0.795434	0.36047	1.069	0.47	1.124	0.511	0.055	0.0723802	0.691726	0.59413	2.092	1.094	2.087	1.178	-0.005	-0.00345225	0.866685	0.16954
Triacylglycerols	NA	TG(18:3_30:0)	15.7319	0.0612232	1.254	0.81	1.521	0.948	0.267	0.278483	0.058581	0.69474	1.182	0.647	1.882	1.218	0.7	0.671037	1.65311e-05	0.53539	1.153	0.73	1.771	1.261	0.618	0.619172	0.000428125	0.49843	1.31	0.607	1.547	0.791	0.237	0.239906	0.122055	0.95782
Triacylglycerols	NA	TG(18:3_32:0)	10.0601	0.168828	3.656	1.916	3.976	2.198	0.32	0.121052	0.385304	0.24472	3.366	1.595	4.465	2.305	1.099	0.407625	0.0013349	0.3764	2.497	1.218	3.225	1.975	0.728	0.369103	0.0231206	0.12475	4.117	2.234	4.601	2.651	0.484	0.160354	0.22823	0.68259
Triacylglycerols	NA	TG(18:3_32:1)	9.27548	0.329107	4.782	2.191	5.077	2.367	0.295	0.0863621	0.513254	0.59231	4.636	1.926	5.362	2.218	0.726	0.209891	0.0609176	0.87565	3.844	1.947	4.437	2.525	0.593	0.206976	0.121502	0.74129	4.988	2.114	5.377	2.499	0.389	0.10834	0.490357	1.5185
Triacylglycerols	NA	TG(18:3_34:0)	8.98939	0.106178	2.756	0.971	2.828	1.024	0.072	0.0372062	0.793655	0.16934	2.796	0.94	3.264	1.178	0.468	0.223277	0.0710565	0.87899	1.858	0.649	2.131	1.007	0.273	0.19778	0.23608	0.35192	3.322	1.289	3.443	1.47	0.121	0.0516141	0.754782	0.42387
Triacylglycerols	NA	TG(18:3_34:1)	9.78854	0.201206	23.714	7.1	23.689	7.255	-0.025	-0.00152173	0.934898	0.015136	22.011	6.636	23.431	7.277	1.42	0.0901938	0.416788	0.69504	14.995	5.447	15.803	7.224	0.808	0.0757169	0.715709	0.58982	24.669	8.3	25.336	9.183	0.667	0.0384895	0.824633	1.0026
Triacylglycerols	NA	TG(18:3_34:2)	9.00468	0.465974	12.466	3.539	12.443	3.521	-0.023	-0.00266426	0.942471	0.11957	11.167	4.071	12.191	4.7	1.024	0.126575	0.238505	0.020487	8.055	3.066	8.509	3.692	0.454	0.079105	0.575833	1.2007	12.338	3.604	12.933	4.177	0.595	0.0679484	0.640203	0.79409
Triacylglycerols	NA	TG(18:3_34:3)	10.3834	0.314313	2.309	0.907	2.286	0.941	-0.023	-0.0144428	0.841032	0.12192	2.4	1.319	2.38	1.069	-0.02	-0.0120728	0.776625	0.43237	1.495	0.595	1.504	0.632	0.009	0.00865908	0.987899	0.21092	2.204	0.942	2.214	0.96	0.01	0.006531	0.971892	0.39177
Triacylglycerols	NA	TG(18:3_36:1)	8.69565	0.0774634	3.142	1.2	3.02	1.057	-0.122	-0.0571346	0.709749	0.25717	2.904	1.148	3.044	1.071	0.14	0.0679269	0.433241	0.77759	2.019	0.732	2.072	0.88	0.053	0.0373831	0.900683	0.28628	3.361	1.557	3.439	1.618	0.078	0.0330986	0.84123	0.52901
Triacylglycerols	NA	TG(18:3_36:2)	10.6151	0.143295	13.864	5.938	13.35	5.942	-0.514	-0.0545038	0.60717	0.96457	13.756	6.177	13.593	6.079	-0.163	-0.0171971	0.95242	0.54447	8.414	3.185	8.243	3.323	-0.171	-0.0296223	0.767439	0.81769	13.802	6.132	13.902	6.313	0.1	0.0104151	0.96126	0.94224
Triacylglycerols	NA	TG(18:3_36:3)	9.4754	0.701991	8.37	3.974	8.115	3.613	-0.255	-0.0446365	0.728293	0.31621	8.472	4.889	8.874	5.862	0.402	0.066882	0.56985	0.8557	5.285	2.784	5.278	2.781	-0.007	-0.00191212	0.960329	0.65748	8.604	3.989	8.823	4.511	0.219	0.0362618	0.960391	0.2527
Triacylglycerols	NA	TG(18:3_36:4)	10.4157	0.969276	3.292	1.857	3.12	1.576	-0.172	-0.0774183	0.643212	0.54349	3.119	2.248	3.43	3.284	0.311	0.137125	0.508498	1.1117	1.945	1.211	1.95	1.293	0.005	0.00370397	0.885909	0.61447	3.046	1.727	3.215	2.151	0.169	0.0779028	0.843134	0.60084
Triacylglycerols	NA	TG(20:0_32:4)	13.8528	0.822867	0.497	0.203	0.48	0.133	-0.017	-0.0502114	0.880491	0.67097	0.462	0.14	0.496	0.17	0.034	0.102447	0.701416	0.64183	0.376	0.129	0.389	0.145	0.013	0.0490375	0.894049	0.08725	0.523	0.114	0.528	0.163	0.005	0.013727	0.978401	0.032231
Triacylglycerols	NA	TG(20:1_34:1)	23.5694	0.10904	3.803	1.372	3.731	1.498	-0.072	-0.0275756	0.665757	0.21598	3.678	1.248	3.757	1.15	0.079	0.0306596	0.685875	0.17146	2.342	0.923	2.534	1.32	0.192	0.113675	0.611347	1.3928	3.588	1.39	3.698	1.352	0.11	0.0435653	0.645527	1.8904
Triacylglycerols	NA	TG(20:1_34:2)	13.2442	0.148673	2.088	0.666	2.106	0.694	0.018	0.0123837	0.95109	0.3822	2.056	0.798	2.16	0.679	0.104	0.071191	0.421653	0.018792	1.392	0.526	1.507	0.723	0.115	0.11452	0.553549	0.25204	2.259	0.715	2.349	0.786	0.09	0.0563624	0.693293	1.1824
Triacylglycerols	NA	TG(20:2_34:1)	24.8538	0.193189	2.842	1.193	2.869	1.173	0.027	0.0136414	0.885615	0.041733	2.766	0.853	2.909	0.857	0.143	0.0727221	0.503202	1.0391	2.698	1.371	2.845	1.669	0.147	0.0765383	0.684776	0.28897	2.343	0.612	2.343	0.723	0	0	0.910393	0.060911
Triacylglycerols	NA	TG(20:2_34:2)	18.0364	0.254031	1.773	0.571	1.772	0.544	-0.001	-0.000813932	0.991649	0.51178	1.683	0.485	1.798	0.551	0.115	0.0953578	0.479711	1.1924	1.535	0.722	1.62	0.876	0.085	0.0777552	0.714409	0.43448	1.841	0.313	1.8	0.462	-0.041	-0.0324927	0.683728	1.6742
Triacylglycerols	NA	TG(20:3_34:0)	20.7343	0.51153	0.76	0.343	0.752	0.357	-0.008	-0.0152668	0.925208	0.34938	0.691	0.237	0.817	0.305	0.126	0.24165	0.204783	0.5436	0.69	0.235	0.731	0.354	0.041	0.083275	0.788633	0.3981	0.787	0.134	0.768	0.182	-0.019	-0.0352573	0.815675	0.26432
Triacylglycerols	NA	TG(20:3_34:1)	9.55215	0.389604	5.471	2.451	5.466	2.394	-0.005	-0.0013191	0.978257	0.74338	5.359	1.934	5.847	2.087	0.488	0.125733	0.248755	0.51576	4.763	2.661	5.172	3.147	0.409	0.118852	0.385744	0.8317	6.591	2.661	6.81	3.119	0.219	0.0471574	0.931813	1.1814
Triacylglycerols	NA	TG(20:3_34:2)	11.0455	0.642833	3.046	1.254	3.037	1.146	-0.009	-0.00426903	0.936329	1.6424	2.876	0.96	3.212	1.112	0.336	0.159408	0.176501	0.027549	2.846	1.682	3.048	1.709	0.202	0.0989272	0.34593	0.46689	3.511	1.169	3.595	1.417	0.084	0.0341098	0.939582	0.71474
Triacylglycerols	NA	TG(20:3_34:3)	19.7872	0.777832	0.701	0.27	0.709	0.228	0.008	0.0163712	0.897427	1.0333	0.639	0.232	0.688	0.224	0.049	0.106593	0.578466	0.5104	0.629	0.291	0.688	0.37	0.059	0.129349	0.618847	0.0051022	0.729	0.25	0.784	0.296	0.055	0.104935	0.598891	0.21173
Triacylglycerols	NA	TG(20:3_36:3)	11.0162	0.663404	1.723	0.569	1.703	0.606	-0.02	-0.0168443	0.857571	0.35328	1.796	0.654	1.858	0.622	0.062	0.0489632	0.625802	0.73035	1.89	1.046	1.946	0.917	0.056	0.0421255	0.570851	0.58838	1.987	0.591	2.001	0.689	0.014	0.0101293	0.972889	0.25375
Triacylglycerols	NA	TG(20:3_36:4)	15.3979	0.998204	0.671	0.271	0.685	0.236	0.014	0.0297912	0.845742	0.15058	0.717	0.277	0.726	0.254	0.009	0.0179964	0.896822	0.43407	0.659	0.324	0.688	0.287	0.029	0.0621301	0.735861	0.29948	0.779	0.262	0.778	0.26	-0.001	-0.00185317	0.997405	1.0478
Triacylglycerols	NA	TG(20:4_30:0)	14.4427	0.32697	0.691	0.479	0.881	0.563	0.19	0.350456	0.0625577	0.16271	0.697	0.386	1.436	0.956	0.739	1.04283	7.66976e-09	0.061761	0.653	0.459	1.198	0.891	0.545	0.875473	3.21771e-05	0.53749	1.018	0.602	1.278	0.779	0.26	0.32815	0.0461307	1.5922
Triacylglycerols	NA	TG(20:4_32:0)	12.0216	0.300605	2.097	1.37	2.372	1.682	0.275	0.177777	0.201091	1.096	2.15	1.189	3.354	2.054	1.204	0.641546	2.11501e-06	0.058522	1.424	0.823	2.183	1.715	0.759	0.616363	0.000534769	1.3179	2.919	1.727	3.371	2.129	0.452	0.207702	0.136293	1.1606
Triacylglycerols	NA	TG(20:4_32:1)	9.36977	0.496601	2.252	1.536	2.483	1.783	0.231	0.140877	0.282805	0.59695	2.087	1.127	3.025	1.775	0.938	0.535505	6.68229e-05	0.12946	1.699	1.118	2.465	1.909	0.766	0.536902	0.000933717	0.060462	2.53	1.295	3.007	1.685	0.477	0.249187	0.0691031	0.75424
Triacylglycerols	NA	TG(20:4_32:2)	12.4615	0.491534	0.618	0.298	0.683	0.318	0.065	0.144279	0.488945	1.1645	0.702	0.317	1.024	0.534	0.322	0.544673	0.00323302	1.1279	0.577	0.275	0.835	0.494	0.258	0.533205	0.0240303	0.68046	0.765	0.339	0.892	0.404	0.127	0.221584	0.22761	0.38354
Triacylglycerols	NA	TG(20:4_34:0)	11.1675	0.110827	1.777	0.816	1.85	0.91	0.073	0.0580816	0.680378	0.65504	1.632	0.666	2.076	0.918	0.444	0.347165	0.0108394	0.472	1.34	0.585	1.675	1.153	0.335	0.321928	0.114473	0.25831	2.164	0.935	2.388	1.123	0.224	0.142102	0.317481	1.5427
Triacylglycerols	NA	TG(20:4_34:1)	9.59302	0.161699	11.627	5.231	12.034	5.386	0.407	0.0496374	0.611561	0.44617	11.083	4.361	13.623	5.804	2.54	0.297696	0.0107189	0.14773	7.552	3.399	9.329	5.837	1.777	0.304864	0.0487868	0.49917	12.824	4.802	13.844	5.514	1.02	0.110415	0.363907	0.48046
Triacylglycerols	NA	TG(20:4_34:2)	9.98981	0.378981	6.555	3.133	6.824	2.934	0.269	0.0580219	0.518376	1.2562	5.878	2.296	7.474	3.349	1.596	0.346555	0.00296204	0.084153	4.252	1.809	5.32	2.969	1.068	0.323285	0.0222325	0.56154	7.357	2.297	7.96	2.769	0.603	0.113651	0.357042	1.1682
Triacylglycerols	NA	TG(20:4_34:3)	7.52798	0.517076	1.005	0.431	1.061	0.435	0.056	0.0782292	0.599188	0.50464	1.023	0.429	1.212	0.521	0.189	0.244584	0.113793	0.022721	0.79	0.286	0.936	0.405	0.146	0.244656	0.223857	0.27053	1.237	0.434	1.317	0.481	0.08	0.0904098	0.545864	0.3857
Triacylglycerols	NA	TG(20:4_36:2)	10.4647	0.103118	8.124	2.967	7.97	2.892	-0.154	-0.0276105	0.801946	0.02878	7.602	2.814	8.075	2.815	0.473	0.0870832	0.344513	0.064096	5.372	1.915	5.892	2.45	0.52	0.133298	0.327671	0.34849	8.428	1.895	8.587	2.267	0.159	0.0269639	0.902925	1.1933
Triacylglycerols	NA	TG(20:4_36:3)	10.6609	0.467377	4.729	2.385	4.616	1.962	-0.113	-0.0348919	0.931704	0.17844	3.976	1.476	4.517	1.568	0.541	0.184047	0.0732065	0.2788	3.108	1.192	3.606	1.467	0.498	0.214413	0.0988486	0.28036	4.942	1.193	5.143	1.367	0.201	0.0575151	0.660338	0.8269
Triacylglycerols	NA	TG(20:4_36:4)	10.6295	0.874037	1.835	1.454	1.789	1.15	-0.046	-0.0366267	0.997552	0.58234	1.594	0.686	1.755	0.725	0.161	0.138819	0.245368	0.82915	1.153	0.503	1.332	0.63	0.179	0.208202	0.2303	0.66305	1.931	0.604	1.956	0.642	0.025	0.0185582	0.917171	0.39617
Triacylglycerols	NA	TG(20:4_36:5)	12.527	0.973582	0.513	0.246	0.519	0.28	0.006	0.0167757	0.977306	0.62747	0.471	0.243	0.502	0.225	0.031	0.0919603	0.695831	0.31941	0.37	0.116	0.425	0.153	0.055	0.199938	0.551751	0.64909	0.535	0.215	0.53	0.226	-0.005	-0.0135465	0.943599	0.072052
Triacylglycerols	NA	TG(20:5_34:1)	11.4698	0.119672	3.699	1.746	3.671	1.745	-0.028	-0.0109622	0.882827	0.09098	4.232	2.382	4.501	2.403	0.269	0.0889059	0.312251	0.80945	2.359	1.364	2.763	1.835	0.404	0.22806	0.15231	0.24374	4.159	2.63	4.244	2.68	0.085	0.029188	0.858502	0.32998
Triacylglycerols	NA	TG(20:5_34:2)	8.28092	0.278331	2.251	1.137	2.223	1.06	-0.028	-0.0180581	0.963456	0.57837	2.575	1.617	2.671	1.558	0.096	0.0528075	0.50313	0.97998	1.545	0.791	1.715	0.999	0.17	0.150602	0.397298	1.3123	2.693	1.723	2.758	1.726	0.065	0.0344082	0.778316	0.067297
Triacylglycerols	NA	TG(20:5_36:2)	9.51613	0.109636	2.203	1.355	2.128	1.286	-0.075	-0.0499713	0.772869	0.92561	2.839	1.898	2.64	1.493	-0.199	-0.104845	0.817825	0.61205	1.675	0.847	1.775	0.887	0.1	0.0836579	0.581478	0.33298	2.716	1.987	2.633	1.76	-0.083	-0.044776	0.880937	0.2529
Triacylglycerols	NA	TG(20:5_36:3)	12.4629	0.278028	1.758	1.076	1.717	0.987	-0.041	-0.034045	0.89151	0.23206	2.161	1.59	2.065	1.165	-0.096	-0.0655573	0.733657	1.0032	1.139	0.596	1.23	0.638	0.091	0.110891	0.534481	0.89708	2.361	1.657	2.306	1.52	-0.055	-0.0340055	0.897471	0.043206
Triacylglycerols	NA	TG(22:4_34:2)	9.23423	0.259018	0.788	0.247	0.851	0.284	0.063	0.110964	0.537048	0.55349	0.768	0.277	0.913	0.309	0.145	0.249509	0.146268	0.23808	0.656	0.251	0.759	0.39	0.103	0.210404	0.393268	0.40783	1.01	0.295	1.069	0.382	0.059	0.0819066	0.664372	1.3757
Triacylglycerols	NA	TG(22:5_32:1)	16.1224	0.149685	0.993	0.468	1.054	0.484	0.061	0.0860092	0.568105	0.8193	1.266	0.543	1.434	0.529	0.168	0.179768	0.163399	0.43493	0.77	0.434	0.875	0.557	0.105	0.184425	0.410748	0.12393	1.17	0.553	1.265	0.624	0.095	0.112629	0.493336	1.3353
Triacylglycerols	NA	TG(22:6_32:1)	10.1215	0.130466	2.37	1.179	2.381	1.243	0.011	0.00668056	0.970609	0.23652	3.019	2.032	3.024	1.755	0.005	0.00238738	0.616726	0.35371	1.36	0.964	1.459	1.081	0.099	0.101373	0.565743	0.90594	3.064	2.43	3.134	2.4	0.07	0.0325889	0.783475	1.4072
Triacylglycerols	NA	TG(22:6_34:1)	9.32568	0.0542032	11.496	5.925	11.214	5.876	-0.282	-0.035831	0.652924	0.90822	12.06	7.572	11.229	6.171	-0.831	-0.103	0.796945	1.1971	4.954	3.061	4.937	3.713	-0.017	-0.00495922	0.593181	0.31884	12.976	10.138	12.822	10.008	-0.154	-0.0172244	0.764748	0.35304
Triacylglycerols	NA	TG(22:6_34:2)	11.6396	0.1112	7.288	3.93	7.189	3.985	-0.099	-0.0197319	0.735058	1.2226	7.742	5.92	7.137	4.58	-0.605	-0.117389	0.969721	0.099081	2.983	1.835	2.922	1.973	-0.061	-0.0298078	0.734302	0.079894	7.94	6.87	7.912	6.976	-0.028	-0.00509658	0.818801	1.0567
Aminoacids	Threonine	Thr	4.93921	0.748804	164.361	40.212	155.797	37.689	-8.564	-0.0772006	0.458576	1.2929	152.083	27.37	127.614	26.621	-24.469	-0.253072	0.0152857	0.1134	156.067	25.448	113.173	18.927	-42.894	-0.463636	8.32254e-05	1.2311	151.167	40.511	141.153	35.634	-10.014	-0.0988834	0.37613	1.7543
Amine Oxides	Trimethylamine N-oxide	TMAO	7.0344	0.936598	6.123	3.667	5.634	3.169	-0.489	-0.120079	0.398113	0.14424	6.216	4.381	4.967	2.984	-1.249	-0.323612	0.0388414	0.56845	5.154	3.473	5.017	2.203	-0.137	-0.0388676	0.601899	0.92562	4.376	3.484	4.135	3.138	-0.241	-0.0817254	0.537237	0.91051
Alkaloids	Trigonelline	Trigonelline	7.48285	0.748148	0.286	0.125	0.351	0.152	0.065	0.295456	0.418177	1.9201	0.244	0.116	0.395	0.155	0.151	0.694972	0.0578842	0.56632	0.549	0.123	0.76	0.197	0.211	0.469193	0.0356452	0.59413	0.248	0.106	0.331	0.112	0.083	0.416491	0.285084	1.8855
Aminoacids Related	Lenticin	TrpBetaine	7.1475	0.871529	0.578	0.668	0.574	0.631	-0.004	-0.0100188	0.97264	1.0688	0.57	0.626	0.591	0.662	0.021	0.0521962	0.866636	0.3093	0.687	0.739	0.722	0.777	0.035	0.0716887	0.788119	0.62736	0.283	0.378	0.283	0.374	0	0	0.991269	0.82405
Aminoacids	Tyrosine	Tyr	6.23207	0.0648912	83.378	17.277	80.319	14.061	-3.059	-0.0539255	0.663999	0.37274	74.428	13.237	72.636	9.51	-1.792	-0.0351607	0.806871	1.2993	71.283	14.292	61.743	8.091	-9.54	-0.207282	0.105838	0.943	79.922	15.552	76.544	13.426	-3.378	-0.0623034	0.590006	0.10199
Nucleobases Related	Xanthine	Xanthine	6.38738	0.360658	0.434	0.078	0.434	0.095	0	0	0.995904	0.5814	0.45	0.085	0.674	0.255	0.224	0.582824	0.0134018	0.53765	0.394	0.098	0.91	0.331	0.516	1.20767	4.20224e-07	1.5255	0.408	0.097	0.462	0.204	0.054	0.179324	0.563602	0.16511
