# Supplementary material for: Exercise‐induced effects on the metabolome of endurance and strength‐trained athletes in comparison with sedentary subjects: A pilot study
Source: Physiol Rep. 2025 Feb 4;13(3):e70206. doi: 10.14814/phy2.70206 (PMC11793010; doi:10.14814/phy2.70206)
Supplement: Supplementary file 4 — Table S4. [file PHY2-13-e70206-s003.xlsx]

## Sheet: Table S4
Table S4. Detailed data on metabolites between the training phases and groups before and after the standardized exercise stimuli
		sorted by metabolite			CGS																																						CGE
					pre							pre												post							post												pre
			%CV	covariate	CGS 0		CGS 1		CGS 2		overall	0 vs 1				0 vs 2				1 vs 2				CGS 0		CGS 1		CGS 2		overall	0 vs 1				0 vs 2				1 vs 2				CGE 0		CGE 1		CGE 2		overall
compound class	metabolite name	metabolite	<25%	breakfast	mean	SD	mean	SD	mean	SD	VIP	delta	log2FC	p (BNF)	VIP	delta	log2FC	p (BNF)	VIP	delta	log2FC	p (BNF)	VIP	mean	SD	mean	SD	mean	SD	VIP	delta	log2FC	p (BNF)	VIP	delta	log2FC	p (BNF)	VIP	delta	log2FC	p (BNF)	VIP	mean	SD	mean	SD	mean	SD	VIP
Aminoacids Related	1-Methylhistidine	1-Met-His	6.00707	0.389615	5.582	1.279	4.914	0.956	5.068	1.455	1.0044	-0.668	-0.183884	1	1.9349	-0.514	-0.139366	1	1.2515	0.154	0.0445187	1	0.21766	5.369	1.09	5.024	0.801	5.079	1.638	0.23513	-0.345	-0.0958169	1	0.98286	-0.29	-0.0801089	1	0.93731	0.055	0.015708	1	0.24006	5.072	1.239	4.849	1.111	4.545	1.034	1.3927
Indoles Derivatives	Indoleacetic acid	3-IAA	5.71115	0.632435	3.058	3.93	3.079	3.689	2.868	3.34	0.19379	0.021	0.00987346	1	0.16062	-0.19	-0.0925434	1	0.12612	-0.211	-0.102417	1	0.29393	2.953	3.808	3.222	3.712	3.013	3.589	0.50922	0.269	0.125775	1	0.56377	0.06	0.0290193	1	0.20941	-0.209	-0.0967558	1	0.34799	3.272	4.337	3.803	6.059	2.658	2.958	0.42261
Indoles Derivatives	Indole-3-propionic acid	3-IPA	7.45098	0.471062	1.139	0.729	1.106	0.834	1.524	0.888	1.7324	-0.033	-0.0424164	1	0.45661	0.385	0.420095	1	1.4384	0.418	0.462512	0.401372	1.9339	1.129	0.739	1.193	0.951	1.536	0.934	1.0182	0.064	0.0795486	1	0.1033	0.407	0.444133	0.892015	1.4663	0.343	0.364584	0.867371	1.4517	1.499	1.441	1.405	0.862	1.493	1.097	0.72699
Aminoacids Related	3-Methylhistidine	3-Met-His	6.30081	0.991176	12.412	8.297	8.514	6.811	10.708	10.707	0.084747	-3.898	-0.543827	0.0133903	1.014	-1.704	-0.213047	1	0.33889	2.194	0.33078	1	0.62999	12.315	8.019	8.663	6.689	10.457	9.863	0.67071	-3.652	-0.507478	0.0414032	0.74748	-1.858	-0.235948	1	0.32922	1.794	0.27153	1	0.45774	11.688	7.686	12.139	9.23	10.949	9.409	0.59373
Aminoacids Related	Hydroxytryptophan	5-AVA	7.02997	0.069404	0.048	0.021	0.039	0.011	0.042	0.018	0.7455	-0.009	-0.29956	1	1.688	-0.006	-0.192645	1	0.98198	0.003	0.106915	1	0.40051	0.045	0.021	0.036	0.013	0.039	0.015	1.1442	-0.009	-0.321928	1	1.4378	-0.006	-0.206451	1	0.84537	0.003	0.115477	1	0.6732	0.042	0.02	0.04	0.013	0.037	0.007	0.50917
Fatty Acids	Arachidonic acid	AA	15.161	0.186698	1.839	0.708	1.824	1.1	1.62	0.584	0.84479	-0.015	-0.0118158	1	0.70922	-0.219	-0.182928	1	1.1283	-0.204	-0.171112	1	0.29147	2.113	1.269	1.86	0.584	1.743	0.741	0.18611	-0.253	-0.18399	1	0.50646	-0.37	-0.27772	1	1.113	-0.117	-0.0937301	1	0.789	2.15	1.597	1.755	0.72	1.606	0.716	1.706
Aminoacids Related	L-alpha-Aminobutyric acid	AABA	5.74397	0.481548	21.45	6.178	20.467	4.799	17.642	4.532	2.2703	-0.983	-0.067678	1	0.50261	-3.808	-0.281964	1	1.9948	-2.825	-0.214286	1	1.9647	20.383	4.959	20.4	4.571	16.875	4.142	1.4595	0.017	0.00120275	1	0.020856	-3.508	-0.272479	1	2.2224	-3.525	-0.273682	1	2.1894	19.1	3.284	16.333	4.401	15.883	4.012	3.0973
Carboxylic Acids	Aconitic acid	AconAcid	8.97348	0.0914496	6.296	1.161	5.832	1.135	5.692	0.768	1.2809	-0.464	-0.110445	1	1.3537	-0.604	-0.1455	1	1.5418	-0.14	-0.0350551	1	0.29084	6.848	1.415	6.442	0.772	6.357	1.256	0.1233	-0.406	-0.088174	1	0.78302	-0.491	-0.107337	1	1.0049	-0.085	-0.0191626	1	0.44783	5.806	1.195	5.726	0.975	5.764	1.113	0.13664
Aminoacids Related	Asymmetric dimethylarginine	ADMA	5.88235	0.202849	0.453	0.055	0.448	0.063	0.45	0.058	0.065576	-0.005	-0.0160123	1	0.38096	-0.003	-0.00958605	1	0.16243	0.002	0.00642627	1	0.18184	0.424	0.056	0.449	0.054	0.436	0.05	1.1254	0.025	0.0826512	1	1.3172	0.012	0.0402639	1	0.70718	-0.013	-0.0423873	1	0.7079	0.438	0.047	0.415	0.051	0.426	0.045	1.3461
Aminoacids	Alanine	Ala	6.50384	0.608453	457.833	69.537	480.667	56.701	459.417	72.187	0.33127	22.834	0.0702163	1	1.3873	1.584	0.00498279	1	0.046283	-21.25	-0.0652335	1	1.1908	521.25	73.713	591.333	105.38	545.417	92.574	1.9842	70.083	0.181995	1	2.135	24.167	0.0653842	1	0.81186	-45.916	-0.116611	1	1.3348	427.583	46.05	449.75	60.87	440.25	67.023	1.0202
Aminoacids	Arginine	Arg	6.56199	0.600511	121.075	20.487	123.975	14.812	126.275	16.561	0.89441	2.9	0.0341482	1	0.7212	5.2	0.060668	1	0.8929	2.3	0.0265198	1	0.42733	117.4	19.676	122.217	18.467	122.617	18.22	0.3664	4.817	0.0580126	1	0.78659	5.217	0.0627266	1	0.84457	0.4	0.00471404	1	0.068775	117.575	16.56	114.817	15.773	112.35	13.226	1.0764
Aminoacids	Asparagine	Asn	7.04417	0.7257	62.342	12.24	65.933	12.905	60.283	15.804	0.97861	3.591	0.0807963	1	1.0006	-2.059	-0.0484532	1	0.59694	-5.65	-0.12925	1	1.447	57.417	12.644	61.067	16.071	55.658	16.716	1.0845	3.65	0.088915	1	0.70988	-1.759	-0.0448889	1	0.47987	-5.409	-0.133804	1	1.1117	59.933	9.289	60.525	15.617	59.567	12.393	0.2014
Aminoacids Related	ß-Aminobutyric acid	BABA	7.73585	0.980164	0.046	0.016	0.045	0.014	0.036	0.014	2.4506	-0.001	-0.0317089	1	0.31664	-0.01	-0.353637	1	2.0964	-0.009	-0.321928	1	2.1643	0.044	0.019	0.039	0.016	0.034	0.008	0.22137	-0.005	-0.174029	1	1.0584	-0.01	-0.371969	1	1.8801	-0.005	-0.197939	1	0.58114	0.029	0.017	0.03	0.016	0.025	0.015	0.62223
Acylcarnitines	carnitine	C0	24.0506	0.988317	42.892	7.07	47.117	6.154	44.167	5.453	0.082723	4.225	0.135539	1	2.2316	1.275	0.0422603	1	0.67588	-2.95	-0.0932788	1	1.5199	37.392	4.252	45.3	7.51	44.383	4.299	1.8929	7.908	0.276781	1	3.1689	6.991	0.247278	1	3.7379	-0.917	-0.0295039	1	0.23514	46.567	5.687	43.017	4.645	40.625	5.344	3.4313
Acylcarnitines	acetylcarnitine	C2	14.3952	0.0936374	5.138	1.136	4.481	1.531	4.106	0.931	2.1327	-0.657	-0.197386	1	2.0118	-1.032	-0.323473	0.974105	2.7296	-0.375	-0.126087	1	0.65661	4.932	0.595	4.824	0.737	4.61	0.67	0.31904	-0.108	-0.0319429	1	0.56705	-0.322	-0.097406	1	1.5033	-0.214	-0.0654632	1	0.85914	4.724	0.87	4.108	0.944	4.281	0.857	2.29
Acylcarnitines	propionylcarnitine	C3	6.47436	0.461915	0.524	0.086	0.492	0.105	0.476	0.088	1.3007	-0.032	-0.0909085	1	1.1819	-0.048	-0.138605	1	1.4427	-0.016	-0.0476967	1	0.48374	0.551	0.122	0.533	0.098	0.492	0.083	0.55509	-0.018	-0.0479168	1	0.41847	-0.059	-0.163394	1	1.5462	-0.041	-0.115477	1	1.2428	0.485	0.095	0.494	0.07	0.5	0.094	0.68651
Acylcarnitines	Butyrylcarnitine	C4	7.23918	0.830474	0.218	0.069	0.211	0.07	0.206	0.067	0.51228	-0.007	-0.0470851	1	0.50401	-0.012	-0.0816838	1	0.58642	-0.005	-0.0345987	1	0.16225	0.23	0.087	0.23	0.076	0.212	0.065	0.45177	0	0	1	0.063093	-0.018	-0.11757	1	0.58977	-0.018	-0.11757	1	0.65376	0.239	0.077	0.235	0.061	0.243	0.071	0.19766
Bile Acids	Cholate	CA	6.54045	0.0799357	0.209	0.374	0.113	0.147	0.187	0.356	0.21947	-0.096	-0.88718	1	0.58472	-0.022	-0.160465	1	0.30607	0.074	0.726715	1	0.15975	0.112	0.129	0.07	0.068	0.16	0.294	0.63009	-0.042	-0.678072	1	0.49394	0.048	0.514573	1	0.15702	0.09	1.19265	1	0.64094	0.099	0.108	0.315	0.516	0.071	0.08	0.29401
Bile Acids	Chenodeoxycholic acid	CDCA	5.29801	0.149173	0.282	0.339	0.203	0.215	0.337	0.337	1.4264	-0.079	-0.474215	1	0.22657	0.055	0.257053	1	1.1017	0.134	0.731269	1	1.6778	0.237	0.231	0.175	0.226	0.277	0.261	1.6767	-0.062	-0.437532	1	1.257	0.04	0.224999	1	0.44453	0.102	0.662531	1	1.6164	0.232	0.319	0.491	0.578	0.205	0.25	0.6291
Cholesterol Esters	CE(16:0)	CE(16:0)	12.1441	0.217227	231.092	65.795	195.333	35.124	200.417	56.536	1.1583	-35.759	-0.242532	1	1.8632	-30.675	-0.205462	1	1.3255	5.084	0.0370692	1	0.099627	210.167	48.328	208.917	40.21	196.583	54.5	0.60602	-1.25	-0.00860627	1	0.011468	-13.584	-0.0963976	1	0.87804	-12.334	-0.0877913	1	0.93238	209.342	65.167	192	48.49	193.833	60.469	0.90474
Cholesterol Esters	CE(18:0)	CE(18:0)	13.1966	0.189125	19.642	5.276	16.35	2.931	17.133	4.625	1.1651	-3.292	-0.264651	1	2.4135	-2.509	-0.197164	1	1.4948	0.783	0.0674872	1	0.46804	18.208	4.206	17.192	3.187	16.158	4.289	0.28181	-1.016	-0.0828351	1	0.70636	-2.05	-0.172324	1	1.5264	-1.034	-0.0894888	1	0.97187	16.805	5.38	15.633	3.321	16.075	4.503	0.5705
Cholesterol Esters	CE(18:1(9Z))	CE(18:1)	13.1899	0.218515	471.25	114.749	414.083	77.891	433.333	96.64	0.58882	-57.167	-0.186573	1	1.7402	-37.917	-0.121017	1	0.9326	19.25	0.0655561	1	0.69784	439.75	94.161	446.833	73.887	412.167	81.402	1.0143	7.083	0.0230522	1	0.38407	-27.583	-0.0934546	1	0.85603	-34.666	-0.116507	1	1.3485	464.667	237.463	404.917	71.482	426.583	110.989	0.61887
Cholesterol Esters	CE(18:2(9Z,12Z))	CE(18:2)	11.9403	0.725441	1451.92	395.28	1300.75	301.505	1394.75	400.88	0.066249	-151.167	-0.158615	1	1.1606	-57.167	-0.0579524	1	0.34328	94	0.100663	1	0.74953	1349.17	320.688	1398.92	301.854	1333.75	322.031	0.64433	49.75	0.0522414	1	0.49158	-15.417	-0.0165807	1	0.14832	-65.167	-0.0688221	1	0.62126	1504.92	629.796	1276	290.249	1293.83	375.947	1.4068
Cholesterol Esters	CE(18:3(6Z,9Z,12Z))	CE(18:3)	10.9053	0.636533	56.817	16.795	53.575	8.447	58.492	19.796	0.36932	-3.242	-0.0847627	1	0.5643	1.675	0.0419167	1	0.17002	4.917	0.126679	1	0.68756	53.175	11.742	59.45	10.629	57.567	21.326	1.281	6.275	0.160929	1	1.858	4.392	0.114494	1	0.44619	-1.883	-0.0464348	1	0.81774	61.492	20.536	58.658	15.147	66.092	20.353	0.64916
Cholesterol Esters	CE(20:3(8Z,11Z,14Z))	CE(20:3)	12.7577	0.887567	26.887	9.39	23.4	4.667	23.867	3.832	0.46613	-3.487	-0.2004	1	1.0107	-3.02	-0.171892	1	0.62738	0.467	0.0285087	1	0.46904	25.025	5.881	25.575	4.629	22.958	4.922	1.2116	0.55	0.0313642	1	0.49078	-2.067	-0.124373	1	0.95883	-2.617	-0.155737	1	1.6226	28.178	15.32	24.042	6.301	25.183	6.407	0.61396
Cholesterol Esters	CE(20:4(8Z,11Z,14Z,17Z))	CE(20:4)	11.0706	0.076102	226.208	69.948	202.317	68.444	209	72.408	0.4134	-23.891	-0.161032	1	1.0391	-17.208	-0.114147	1	0.619	6.683	0.0468854	1	0.29849	209.583	55.68	217.167	62.351	199.583	58.545	0.68181	7.584	0.0512832	1	0.29982	-10	-0.0705329	1	0.54737	-17.584	-0.121816	1	0.80029	250.533	114.798	211.492	84.117	218.167	77.177	1.16
Cholesterol Esters	CE(20:5(5Z,8Z,11Z,14Z,17Z))	CE(20:5)	11.2733	0.0761019	45.483	17.648	45.067	14.913	45.333	19.749	0.14952	-0.416	-0.013256	1	0.043888	-0.15	-0.00476578	1	0.11346	0.266	0.00849022	1	0.17156	43.592	14.98	49.225	15.235	42.7	12.763	1.3937	5.633	0.175328	1	1.1536	-0.892	-0.0298273	1	0.17415	-6.525	-0.205155	1	1.2575	54.55	22.007	48.133	25.306	54.033	25.042	0.44438
Cholesterol Esters	CE(22:5(4Z,7Z,10Z,13Z,16Z))	CE(22:5)	14.6026	0.051038	2.463	0.578	2.184	0.422	2.209	0.534	1.1249	-0.279	-0.173444	1	1.7893	-0.254	-0.157023	1	1.3585	0.025	0.0164206	1	0.062649	2.266	0.513	2.277	0.463	2.155	0.481	0.54477	0.011	0.00698643	1	0.10471	-0.111	-0.07246	1	0.66233	-0.122	-0.0794464	1	0.76803	2.628	1.064	2.132	0.502	2.187	0.692	2.1684
Cholesterol Esters	CE(22:6(4Z,7Z,10Z,13Z,16Z,19Z))	CE(22:6)	11.0834	0.0858299	35.45	11.451	31.85	11.019	34.125	13.334	0.11939	-3.6	-0.154492	1	0.9285	-1.325	-0.0549566	1	0.33986	2.275	0.0995357	1	0.49132	33.175	10.843	33.833	9.98	32.833	10.662	0.35284	0.658	0.0283346	1	0.25842	-0.342	-0.0149499	1	0.10234	-1	-0.0432845	1	0.35095	37.6	19.027	30.417	13.783	33.267	14.606	1.223
Ceramides	Cer(d18:1/16:0)	Cer(d18:1/16:0)	6.39731	0.58278	0.378	0.08	0.37	0.084	0.375	0.079	0.057516	-0.008	-0.030861	1	0.34378	-0.003	-0.0114956	1	0.041711	0.005	0.0193653	1	0.2921	0.37	0.074	0.393	0.08	0.382	0.097	0.71333	0.023	0.087004	1	0.84962	0.012	0.0460474	1	0.29201	-0.011	-0.0409567	1	0.47216	0.374	0.087	0.383	0.081	0.369	0.068	0.22001
Ceramides	Cer(d18:1/18:0)	Cer(d18:1/18:0)	9.64912	0.762358	0.145	0.032	0.137	0.031	0.139	0.039	0.36472	-0.008	-0.081877	1	0.73372	-0.006	-0.060968	1	0.49172	0.002	0.020909	1	0.1213	0.141	0.032	0.145	0.024	0.15	0.035	0.034938	0.004	0.0403577	1	0.54728	0.009	0.0892673	1	0.83891	0.005	0.0489096	1	0.40269	0.141	0.043	0.137	0.034	0.135	0.023	0.25962
Ceramides	Cer(d18:1/20:0)	Cer(d18:1/20:0)	10.989	0.788213	0.101	0.023	0.098	0.024	0.104	0.018	0.78879	-0.003	-0.0435016	1	0.6593	0.003	0.0422282	1	0.52439	0.006	0.0857299	1	1.2604	0.096	0.019	0.1	0.017	0.107	0.018	0.41697	0.004	0.0588937	1	0.5967	0.011	0.156504	1	1.6383	0.007	0.0976108	1	1.14	0.092	0.02	0.091	0.021	0.094	0.016	0.43268
Ceramides	Cer(d18:1/22:0)	Cer(d18:1/22:0)	9.19118	0.414393	0.673	0.123	0.655	0.117	0.681	0.133	0.33264	-0.018	-0.0391116	1	0.53621	0.008	0.0170483	1	0.15455	0.026	0.0561599	1	0.64624	0.658	0.128	0.703	0.111	0.692	0.162	0.82217	0.045	0.0954371	1	1.2195	0.034	0.0726845	1	0.54381	-0.011	-0.0227527	1	0.43581	0.631	0.123	0.64	0.102	0.634	0.11	0.291
Ceramides	Cer(d18:1/23:0)	Cer(d18:1/23:0)	11.1111	0.330345	0.743	0.217	0.769	0.138	0.757	0.201	0.052557	0.026	0.0496214	1	0.79808	0.014	0.0269311	1	0.21661	-0.012	-0.0226903	1	0.44862	0.758	0.201	0.822	0.153	0.779	0.222	1.1532	0.064	0.116941	1	1.2565	0.021	0.0394255	1	0.18228	-0.043	-0.0775151	1	0.89987	0.728	0.19	0.773	0.142	0.75	0.176	0.8893
Ceramides	Cer(d18:1/24:0)	Cer(d18:1/24:0)	7.68734	0.80342	1.986	0.489	1.941	0.248	1.969	0.377	0.0015328	-0.045	-0.0330655	1	0.1294	-0.017	-0.0124025	1	0.027192	0.028	0.020663	1	0.092661	1.957	0.438	2.025	0.259	2.003	0.475	0.64813	0.068	0.0492782	1	0.82291	0.046	0.0335187	1	0.25031	-0.022	-0.0157595	1	0.45043	1.855	0.425	1.968	0.202	1.948	0.334	1.4688
Ceramides	Cer(d18:1/24:1)	Cer(d18:1/24:1)	7.92952	0.507023	1.143	0.263	1.078	0.212	1.087	0.196	0.4364	-0.065	-0.0844682	1	0.87863	-0.056	-0.0724735	1	0.60465	0.009	0.0119948	1	0.18475	1.099	0.244	1.131	0.194	1.087	0.23	0.7137	0.032	0.0414075	1	0.55972	-0.012	-0.0158394	1	0.14177	-0.044	-0.057247	1	0.70247	1.063	0.248	1.061	0.183	1.086	0.187	0.51888
Ceramides	Cer(d18:1/25:0)	Cer(d18:1/25:0)	16.6667	0.23752	0.278	0.064	0.275	0.043	0.263	0.061	0.94144	-0.003	-0.0156533	1	0.069723	-0.015	-0.0800221	1	0.75677	-0.012	-0.0643688	1	0.87841	0.261	0.076	0.29	0.058	0.258	0.061	1.5901	0.029	0.152003	1	1.3887	-0.003	-0.0166787	1	0.032535	-0.032	-0.168682	1	1.4726	0.286	0.085	0.294	0.056	0.291	0.054	0.8125
Ceramides	Cer(d18:2/16:0)	Cer(d18:2/16:0)	12.6984	0.738834	0.083	0.01	0.08	0.015	0.078	0.011	1.2036	-0.003	-0.0531113	1	0.91351	-0.005	-0.0896372	1	1.4338	-0.002	-0.0365259	1	0.51489	0.081	0.011	0.083	0.014	0.079	0.011	0.77937	0.002	0.0351894	1	0.42997	-0.002	-0.0360693	1	0.49557	-0.004	-0.0712587	1	0.80229	0.08	0.016	0.073	0.014	0.08	0.016	0.52806
Ceramides	Cer(d18:2/22:0)	Cer(d18:2/22:0)	8.125	0.179341	0.206	0.048	0.199	0.045	0.208	0.03	0.59806	-0.007	-0.0498759	1	0.5206	0.002	0.0139392	1	0.39658	0.009	0.0638151	1	1.0211	0.204	0.026	0.2	0.039	0.2	0.042	0.24885	-0.004	-0.0285692	1	0.56966	-0.004	-0.0285692	1	0.51285	0	0	1	0.0020342	0.201	0.051	0.218	0.017	0.213	0.042	1.7414
Ceramides	Cer(d18:2/24:0)	Cer(d18:2/24:0)	10.274	0.706861	0.39	0.096	0.376	0.065	0.38	0.082	0.22004	-0.014	-0.0527415	1	0.42373	-0.01	-0.0374747	1	0.27251	0.004	0.0152668	1	0.066128	0.391	0.088	0.401	0.049	0.392	0.081	0.6682	0.01	0.0364336	1	0.67716	0.001	0.00368505	1	0.11413	-0.009	-0.0327486	1	0.58674	0.381	0.074	0.4	0.062	0.397	0.074	1.0344
Ceramides	Cer(d18:2/24:1)	Cer(d18:2/24:1)	14.4928	0.995948	0.232	0.05	0.22	0.05	0.22	0.041	0.52986	-0.012	-0.0766213	1	0.9843	-0.012	-0.0766213	1	0.75886	0	0	1	0.15329	0.227	0.051	0.225	0.033	0.228	0.038	0.067175	-0.002	-0.0127673	1	0.024449	0.001	0.00634153	1	0.13662	0.003	0.0191088	1	0.13773	0.225	0.039	0.22	0.036	0.224	0.038	0.21915
Aminoacids Related	Citrulline	Cit	7.44403	0.330235	30.142	5.026	29.342	5.289	29.758	5.209	0.085517	-0.8	-0.0388079	1	0.57115	-0.384	-0.0184976	1	0.22884	0.416	0.0203104	1	0.28627	30.617	5.473	32.533	6.684	30.917	6.181	0.86538	1.916	0.0875709	1	0.81482	0.3	0.0140674	1	0.052634	-1.616	-0.0735035	1	0.68083	27.675	4.534	29.175	5.324	27.808	6.044	0.3072
Hormones	Cortisol	Cortisol	8.41121	0.0681707	0.34	0.1	0.324	0.107	0.298	0.098	1.3152	-0.016	-0.0695409	1	0.59621	-0.042	-0.190222	1	1.2314	-0.026	-0.120681	1	0.87824	0.277	0.07	0.267	0.089	0.232	0.076	0.52624	-0.01	-0.0530462	1	0.56261	-0.045	-0.255761	1	1.7253	-0.035	-0.202715	1	1.1174	0.354	0.071	0.306	0.098	0.315	0.081	1.9775
Aminoacids Related	Creatinine	Creatinine	6.24611	0.375499	80.408	12.206	75.417	10.516	73.717	8.426	1.3152	-4.991	-0.0924493	1	0.59621	-6.691	-0.125342	1	1.2314	-1.7	-0.0328924	1	0.87824	76.525	11.141	77.5	8.132	74.65	13.559	0.52624	0.975	0.0182652	1	0.56261	-1.875	-0.0357889	1	1.7253	-2.85	-0.0540541	1	1.1174	73.35	11.178	69.025	6.244	68.708	10.638	1.9775
Aminoacids	Cysteine	Cys	6.69541	0.44174	73.517	7.186	76.65	9.68	78.067	4.422	1.734	3.133	0.0602079	1	1.2027	4.55	0.0866349	1	2.1407	1.417	0.026427	1	0.81114	76.017	9.203	86.883	6.772	79.7	9.811	3.1246	10.866	0.192752	1	3.3802	3.683	0.0682576	1	1.1627	-7.183	-0.124494	1	2.4022	75.925	6.002	74.883	5.499	78.95	7.084	0.89415
Aminoacids Related	Cystine	Cystine	10.9091	0.707138	75.883	10.321	77.142	11.253	73.833	6.45	0.72652	1.259	0.0237398	1	0.39867	-2.05	-0.0395109	1	0.55327	-3.309	-0.0632508	1	1.0494	72.333	11.246	74.175	7.475	68.825	8.417	1.4604	1.842	0.036279	1	0.71921	-3.508	-0.0717213	1	0.91931	-5.35	-0.108	1	1.9085	71.908	8.533	70.475	9.534	76.192	8.751	0.86507
Bile Acids	Deoxycholic acid	DCA	5.36913	0.960217	0.327	0.277	0.265	0.134	0.296	0.242	0.72444	-0.062	-0.303298	1	0.021351	-0.031	-0.143693	1	0.53779	0.031	0.159605	1	0.72713	0.259	0.22	0.205	0.109	0.242	0.184	0.021692	-0.054	-0.337328	1	0.015384	-0.017	-0.0979451	1	0.053173	0.037	0.239383	1	0.053212	0.306	0.167	0.359	0.383	0.244	0.192	1.2443
Diacylglycerols	DG(16:0/18:2(9Z,12Z)/0:0)	DG(16:0_18:2)	8.68908	0.42893	1.335	0.295	1.451	0.854	1.525	0.451	1.2547	0.116	0.120208	1	0.093354	0.19	0.19197	1	1.3553	0.074	0.0717617	1	1.0241	1.464	0.403	1.569	0.527	1.632	0.423	0.0073482	0.105	0.0999298	1	0.69205	0.168	0.156726	1	1.2981	0.063	0.0567957	1	0.57423	1.362	0.41	1.35	0.332	1.315	0.353	0.21683
Diacylglycerols	DG(18:1(9Z)/18:1(9Z)/0:0)	DG(18:1_18:1)	20.9427	0.197244	4.263	1.2	3.791	1.255	4.364	1.614	0.27371	-0.472	-0.169291	1	1.558	0.101	0.033782	1	0.13219	0.573	0.203073	1	1.0754	4.12	1.237	4.048	1.312	4.297	1.379	0.48164	-0.072	-0.025435	1	0.30944	0.177	0.0606854	1	0.23287	0.249	0.0861205	1	0.47939	3.872	1.233	4.057	0.955	4.312	1.309	1.1941
Diacylglycerols	DG(18:1(9Z)/18:2(9Z,12Z)/0:0)	DG(18:1_18:2)	9.09277	0.487338	6.534	1.778	6.525	2.818	7.117	1.869	1.1049	-0.009	-0.00198855	1	0.32668	0.583	0.123303	1	0.94508	0.592	0.125291	1	1.2332	6.377	1.634	6.992	2.159	7.003	1.316	0.29356	0.615	0.132827	1	0.88471	0.626	0.135095	1	1.354	0.011	0.0022679	1	0.28579	7.015	2.132	6.657	1.512	6.995	1.8	0.074606
Diacylglycerols	DG(18:2(9Z,12Z)/18:2(9Z,12Z)/0:0)	DG(18:2_18:2)	9.28074	0.655398	2.729	0.829	3.816	4.081	3.427	1.678	1.1373	1.087	0.483689	1	1.0263	0.698	0.328574	1	1.561	-0.389	-0.155115	1	0.35382	2.663	0.761	3.652	2.388	3.412	1.117	0.89868	0.989	0.455634	0.904855	1.7449	0.749	0.357565	0.888476	2.138	-0.24	-0.0980691	1	0.027144	2.918	1.027	2.713	0.939	2.434	0.675	1.4803
Fatty Acids	Docosahexaenoid acid	DHA	16.8368	0.927251	3.323	1.671	2.843	1.269	2.648	1.003	1.2555	-0.48	-0.225072	1	1.3111	-0.675	-0.327583	1	1.5059	-0.195	-0.102511	1	0.31553	3.38	2.086	2.985	1.04	2.763	1.1	0.18721	-0.395	-0.179292	1	0.44338	-0.617	-0.290788	1	1.0207	-0.222	-0.111495	1	0.6765	3.704	2.419	3.042	2.552	2.71	1.178	1.9958
Hormones	Dehydroepiandrosterone sulfate	DHEAS	5.88373	0.442129	7.729	1.752	7.236	1.421	7.439	1.879	0.39574	-0.493	-0.0950894	1	1.0041	-0.29	-0.0551731	1	0.54801	0.203	0.0399163	1	0.22969	7.461	1.649	7.688	1.567	7.642	2.105	0.38984	0.227	0.0432393	1	0.46788	0.181	0.0345812	1	0.1374	-0.046	-0.00865808	1	0.26415	8.086	2.304	7.161	1.639	7.655	1.671	1.0639
Fatty Acids	Eicosapentaenoic acid	EPA	10.0691	0.988501	0.36	0.198	0.311	0.108	0.304	0.108	0.81491	-0.049	-0.211082	1	0.8137	-0.056	-0.243926	1	0.86137	-0.007	-0.0328433	1	0.26543	0.342	0.166	0.333	0.109	0.301	0.092	0.48299	-0.009	-0.0384741	1	0.016367	-0.041	-0.184233	1	0.71946	-0.032	-0.145759	1	0.78683	0.473	0.325	0.369	0.214	0.337	0.147	1.932
Biogenic Amines	Aminobutyric acid	GABA	6.5995	0.671759	0.158	0.023	0.147	0.02	0.144	0.021	1.7162	-0.011	-0.104108	1	1.813	-0.014	-0.133856	1	1.8703	-0.003	-0.0297473	1	0.52415	0.152	0.017	0.156	0.02	0.144	0.021	1.5101	0.004	0.0374747	1	0.58281	-0.008	-0.0780025	1	1.4453	-0.012	-0.115477	1	1.7732	0.14	0.013	0.141	0.021	0.138	0.02	0.44957
Bile Acids	Glycocholic acid	GCA	6.47668	0.808571	0.525	0.321	0.651	0.559	0.348	0.243	1.6595	0.126	0.31034	1	0.47086	-0.177	-0.59323	1	1.3909	-0.303	-0.90357	0.750097	1.9042	0.458	0.234	0.36	0.164	0.331	0.168	0.03561	-0.098	-0.347351	1	1.1529	-0.127	-0.468516	1	1.6477	-0.029	-0.121166	1	0.8175	0.484	0.272	0.442	0.307	0.375	0.204	1.285
Bile Acids	Glycodeoxycholic acid	GCDCA	5.80609	0.479972	1.803	0.937	1.921	0.937	1.125	0.391	2.6157	0.118	0.0914581	1	0.5548	-0.678	-0.680474	0.0858003	2.1587	-0.796	-0.771933	0.0148773	3.0155	2.004	0.884	1.567	0.447	1.329	0.788	0.5086	-0.437	-0.354877	1	1.3326	-0.675	-0.592541	0.0388481	2.348	-0.238	-0.237664	1	1.6882	1.789	1.043	1.516	0.698	1.491	0.803	1.0791
Bile Acids	Glycochenodeoxycholic acid	GDCA	5.99174	0.155439	0.65	0.444	0.803	0.579	0.436	0.356	1.5702	0.153	0.30496	1	0.039487	-0.214	-0.576112	1	1.4421	-0.367	-0.881072	0.284589	1.3649	0.646	0.379	0.523	0.303	0.375	0.165	0.033077	-0.123	-0.304723	1	0.9907	-0.271	-0.784644	0.914003	1.9425	-0.148	-0.47992	1	0.72817	0.508	0.374	0.591	0.488	0.49	0.324	0.026287
Bile Acids	Glycolithocholic acid	GLCA	5.87045	0.117869	0.088	0.066	0.066	0.049	0.065	0.037	0.36188	-0.022	-0.415037	1	1.1184	-0.023	-0.437064	1	0.64316	-0.001	-0.0220263	1	0.49121	0.076	0.053	0.043	0.03	0.053	0.03	1.4643	-0.033	-0.821663	1	1.6722	-0.023	-0.520007	1	0.8837	0.01	0.301656	1	1.0599	0.076	0.069	0.078	0.049	0.074	0.043	0.9093
Bile Acids	Glycolithocholic acid sulfate	GLCAS	5.97015	0.217972	0.383	0.2	0.345	0.267	0.358	0.213	0.55276	-0.038	-0.150748	1	1.274	-0.025	-0.0973848	1	0.7848	0.013	0.0533632	1	0.19042	0.392	0.209	0.394	0.306	0.335	0.19	0.057464	0.002	0.00734198	1	0.56609	-0.057	-0.226693	1	0.85524	-0.059	-0.234035	1	0.29168	0.276	0.166	0.345	0.203	0.322	0.179	0.74479
Aminoacids	Glutamine	Gln	6.12565	0.302709	659.833	68.728	623.833	71.649	655.417	87.459	0.19312	-36	-0.0809411	1	1.7931	-4.416	-0.00968784	1	0.25393	31.584	0.0712532	1	1.1856	624.083	81.43	642.417	72.425	621.333	62.903	0.92431	18.334	0.0417722	1	0.75495	-2.75	-0.00637123	1	0.021816	-21.084	-0.0481434	1	0.87849	629.167	66.648	608	78.51	591.333	35.121	1.8542
Aminoacids	Glutamate	Glu	7.71673	0.457036	33.275	21.03	40.333	25.937	39.8	23.527	0.87626	7.058	0.277522	1	1.2851	6.525	0.25833	1	1.0979	-0.533	-0.0191923	1	0.0011955	38.583	18.874	48.108	25.079	43.4	21.642	1.1849	9.525	0.318311	0.907679	1.4762	4.817	0.16973	1	0.83804	-4.708	-0.148582	1	0.67888	31.817	24.438	37.3	22.431	43.258	27.8	1.8159
Aminoacids	Glycine	Gly	6.21665	0.353952	266.5	68.192	264.5	54.685	249.75	49.463	0.83512	-2	-0.0108678	1	0.0013555	-16.75	-0.0936509	1	0.70559	-14.75	-0.082783	1	0.83588	253.583	65.553	268.333	57.205	242.417	49.791	1.1911	14.75	0.0815665	1	0.80313	-11.166	-0.0649672	1	0.3636	-25.916	-0.146534	1	1.2906	243.25	49.227	240	53.635	234.833	37.226	0.43348
Bile Acids	Glycoursodeoxycholic acid	GUDCA	6.76692	0.335963	0.148	0.153	0.152	0.13	0.087	0.077	1.7887	0.004	0.0384741	1	0.17862	-0.061	-0.76651	1	1.5109	-0.065	-0.804984	1	1.8379	0.146	0.122	0.127	0.109	0.105	0.13	0.39695	-0.019	-0.20114	1	0.69583	-0.041	-0.475579	1	1.7372	-0.022	-0.274439	1	1.0639	0.136	0.149	0.117	0.076	0.097	0.078	0.1592
Sugars	Hexose	H1	6.87236	0.113911	4186.33	929.174	4541.25	1406.57	4224.83	988.833	0.1917	354.917	0.117402	1	0.88544	38.5	0.0132072	1	0.072975	-316.417	-0.104195	1	0.7266	4149.42	479.204	4288.67	626.129	4038	493.299	1.1582	139.25	0.0476207	1	0.65235	-111.417	-0.0392677	1	0.69165	-250.667	-0.0868884	1	1.2011	3952.92	749.724	4252.17	986.428	4158.92	909.064	0.96004
Aminoacids Related	Homoarginine	HArg	5.87959	0.974801	2.864	0.704	2.929	0.955	3.261	0.91	1.425	0.065	0.0323767	1	0.13117	0.397	0.187283	1	1.2702	0.332	0.154906	1	1.2309	2.657	0.558	2.787	0.791	3.117	0.815	0.57989	0.13	0.0689148	1	0.48536	0.46	0.23036	1	1.6413	0.33	0.161445	1	1.1506	2.87	0.5	2.786	0.671	2.816	0.656	0.61601
Glycosylceramides	NA	Hex2Cer(d18:1/16:0)	5.72687	0.803278	2.467	0.593	2.374	0.614	2.355	0.613	0.38477	-0.093	-0.0554378	1	0.49306	-0.112	-0.0670307	1	0.46843	-0.019	-0.0115929	1	0.041966	2.394	0.481	2.563	0.577	2.365	0.639	1.05	0.169	0.0984103	1	0.8167	-0.029	-0.017583	1	0.29428	-0.198	-0.115993	1	0.99228	2.396	0.623	2.388	0.546	2.328	0.479	0.11904
Glycosylceramides	NA	Hex2Cer(d18:1/24:0)	17.094	0.379888	0.155	0.04	0.154	0.023	0.138	0.024	1.4827	-0.001	-0.00933786	1	0.32535	-0.017	-0.1676	1	1.0657	-0.016	-0.158262	1	2.1288	0.159	0.034	0.157	0.023	0.145	0.039	0.7906	-0.002	-0.0182622	1	0.067299	-0.014	-0.132974	1	1.1797	-0.012	-0.114712	1	1.2122	0.147	0.035	0.144	0.031	0.157	0.029	0.76398
Glycosylceramides	NA	Hex2Cer(d18:1/24:1)	7.5	0.915136	0.439	0.128	0.407	0.107	0.402	0.093	0.54164	-0.032	-0.109192	1	0.72218	-0.037	-0.127025	1	0.65326	-0.005	-0.0178333	1	0.027258	0.404	0.089	0.428	0.094	0.412	0.11	0.6867	0.024	0.0832555	1	0.69005	0.008	0.028289	1	0.075052	-0.016	-0.0549665	1	0.5433	0.391	0.1	0.394	0.096	0.379	0.087	0.13175
Glycosylceramides	NA	Hex3Cer(d18:1/16:0)	8.95916	0.112049	0.987	0.229	0.947	0.25	0.944	0.195	0.35436	-0.04	-0.0596857	1	0.69053	-0.043	-0.0642632	1	0.52885	-0.003	-0.00457757	1	0.13026	0.969	0.186	1.005	0.201	0.922	0.226	1.059	0.036	0.0526269	1	0.50069	-0.047	-0.0717299	1	0.82233	-0.083	-0.124357	1	1.2032	0.923	0.247	0.944	0.171	0.872	0.196	0.33683
Glycosylceramides	NA	HexCer(d18:1/16:0)	10.757	0.599875	1.023	0.263	0.983	0.255	1.022	0.3	0.066963	-0.04	-0.0575428	1	0.50368	-0.001	-0.00141095	1	0.066528	0.039	0.0561319	1	0.38323	0.973	0.262	1.089	0.266	1.005	0.309	1.3146	0.116	0.162492	1	1.3657	0.032	0.0466838	1	0.2632	-0.084	-0.115808	1	1.0353	0.983	0.294	0.929	0.233	0.936	0.211	0.59285
Glycosylceramides	NA	HexCer(d18:1/20:0)	17.7419	0.656693	0.239	0.068	0.247	0.078	0.23	0.063	0.46099	0.008	0.0475004	1	0.21928	-0.009	-0.0553768	1	0.37031	-0.017	-0.102877	1	0.57543	0.236	0.069	0.27	0.068	0.246	0.063	1.3249	0.034	0.194173	1	1.4209	0.01	0.0598715	1	0.64008	-0.024	-0.134301	1	0.95094	0.257	0.083	0.256	0.057	0.251	0.064	0.069347
Glycosylceramides	NA	HexCer(d18:1/22:0)	9.96662	0.632203	3.028	0.995	2.962	0.837	3.001	0.981	0.030926	-0.066	-0.0317936	1	0.10688	-0.027	-0.0129219	1	0.051894	0.039	0.0188717	1	0.040469	2.897	0.841	3.223	0.986	2.977	1.039	1.0743	0.326	0.153845	1	1.0619	0.08	0.0392995	1	0.061335	-0.246	-0.114545	1	0.86363	2.886	0.692	2.945	0.836	2.789	0.7	0.26268
Glycosylceramides	NA	HexCer(d18:1/23:0)	10.7037	0.7081	1.589	0.511	1.664	0.503	1.557	0.569	0.39678	0.075	0.0665363	1	0.56359	-0.032	-0.0293502	1	0.19568	-0.107	-0.0958865	1	0.75598	1.526	0.497	1.728	0.53	1.601	0.564	1.1187	0.202	0.179348	1	1.2282	0.075	0.0692183	1	0.37576	-0.127	-0.11013	1	0.81511	1.537	0.496	1.605	0.428	1.52	0.462	0.3151
Glycosylceramides	NA	HexCer(d18:1/24:0)	11.9028	0.804831	1.629	0.507	1.583	0.406	1.623	0.503	0.076716	-0.046	-0.0413253	1	0.2112	-0.006	-0.0053236	1	0.011835	0.04	0.0360017	1	0.21912	1.543	0.43	1.782	0.488	1.579	0.504	1.6343	0.239	0.207759	1	1.5802	0.036	0.0332731	1	0.13799	-0.203	-0.174486	1	1.3394	1.527	0.428	1.499	0.325	1.485	0.382	0.21539
Glycosylceramides	NA	HexCer(d18:1/24:1)	9.07871	0.558925	3.528	1.001	3.423	0.964	3.36	0.977	0.46542	-0.105	-0.0435893	1	0.31911	-0.168	-0.0703893	1	0.47227	-0.063	-0.0268001	1	0.24501	3.432	0.872	3.632	0.971	3.357	0.914	0.89069	0.2	0.0817146	1	0.64037	-0.075	-0.031877	1	0.26906	-0.275	-0.113592	1	0.87918	3.444	1.154	3.357	0.944	3.393	0.918	0.059438
Glycosylceramides	NA	HexCer(d18:2/24:0)	15.625	0.521347	0.652	0.143	0.702	0.159	0.668	0.135	0.11722	0.05	0.106599	1	1.0928	0.016	0.0349761	1	0.41156	-0.034	-0.0716229	1	0.64563	0.671	0.136	0.744	0.177	0.66	0.141	1.6543	0.073	0.14899	1	1.303	-0.011	-0.0238467	1	0.27732	-0.084	-0.172837	1	1.4776	0.688	0.121	0.678	0.147	0.671	0.148	0.56533
Carboxylic Acids	Hippuric acid	HipAcid	6.26549	0.644427	3.593	1.974	4.335	2.946	4.835	3.597	0.5812	0.742	0.270843	1	0.94729	1.242	0.428327	1	0.67008	0.5	0.157484	1	0.01656	3.139	1.41	4.151	2.668	4.31	2.748	0.52701	1.012	0.403154	1	1.0405	1.171	0.457383	1	0.82183	0.159	0.0542289	1	0.082214	2.836	1.29	3.308	1.994	4.742	4.783	1.322
Aminoacids	Histidine	His	7.83757	0.832707	102.908	13.763	98.717	10.375	97.175	14.994	1.2157	-4.191	-0.0599847	1	1.0932	-5.733	-0.082698	1	1.1725	-1.542	-0.0227133	1	0.54551	95.417	12.975	97.042	13.277	88.608	8.951	1.4253	1.625	0.024363	1	0.3878	-6.809	-0.106809	1	1.5145	-8.434	-0.131172	1	2.0203	99.625	8.379	97.025	11.297	94.058	8.892	1.8819
Indoles Derivatives	Indole	Indole	8.32529	0.60681	62.825	7.772	60.058	7.655	61.583	6.71	0.14642	-2.767	-0.0649823	1	1.3326	-1.242	-0.0288066	1	0.48599	1.525	0.0361757	1	0.77561	58.217	3.992	61.742	8.899	60.35	9.503	1.0067	3.525	0.0848117	1	1.3971	2.133	0.0519133	1	0.74366	-1.392	-0.0328984	1	0.4962	57.408	8.182	58.833	8.821	60.1	9.46	1.019
Indoles Derivatives	Indoxyl sulfate	Ind-SO4	8.51127	0.285248	4.987	3.371	3.591	1.237	4.002	2.646	0.8922	-1.396	-0.473787	1	1.0803	-0.985	-0.317451	1	0.8956	0.411	0.156336	1	0.23041	4.517	2.916	3.678	1.074	4.052	2.953	0.26984	-0.839	-0.296443	1	0.19253	-0.465	-0.156731	1	0.61194	0.374	0.139713	1	0.57929	4.505	2.149	4.383	3.027	3.348	0.976	1.3278
Carboxylic Acids	Lactic acid	Lac	6.14806	0.543111	2538.33	562.36	2744.17	778.176	2561.33	939.523	0.53658	205.834	0.112487	1	0.8967	23	0.0130135	1	0.26193	-182.834	-0.0994735	1	0.93128	6472.25	2470.61	8405.92	3863.12	7851.25	3649.18	0.90524	1933.67	0.377138	0.859164	1.3903	1379	0.278655	1	1.2288	-554.667	-0.0984828	1	0.27852	2333.25	479.62	2493.92	591.333	2660.92	788.2	1.4624
Aminoacids	Lysine	Lys	4.59595	0.145774	204.167	22.18	203.667	19.462	203.75	15.795	0.043136	-0.5	-0.00353746	1	0.031891	-0.417	-0.00294964	1	0.028202	0.083	0.000587819	1	0.070866	202.583	16.301	210.5	19.105	204.083	16.076	1.3377	7.917	0.0553071	1	1.2776	1.5	0.0106429	1	0.28362	-6.417	-0.0446642	1	1.0247	202.667	17.546	205.25	11.986	202.833	16.678	0.31992
Glycerophospholipids	LysoPC(16:0)	lysoPC a C16:0	9.02461	0.055015	74.075	23.781	68.467	16.936	68.108	19.665	0.66795	-5.608	-0.113578	1	0.72415	-5.967	-0.121162	1	0.71402	-0.359	-0.00758453	1	0.18697	71.175	21.786	71.942	18.206	67.442	18.375	0.5894	0.767	0.0154637	1	0.26714	-3.733	-0.0777233	1	0.4161	-4.5	-0.0931869	1	0.7448	68.083	16.686	67.808	15.286	62.9	16.682	0.81042
Glycerophospholipids	LysoPC(16:1(9Z))	lysoPC a C16:1	8.11623	0.542948	2.112	0.574	1.968	0.398	1.922	0.384	0.94296	-0.144	-0.10188	1	0.85992	-0.19	-0.136001	1	0.98624	-0.046	-0.0341219	1	0.36772	2.006	0.54	2.098	0.371	1.956	0.373	1.0144	0.092	0.0646931	1	0.78957	-0.05	-0.0364152	1	0.13913	-0.142	-0.101108	1	1.0371	1.923	0.407	2.104	0.319	1.955	0.285	1.2444
Glycerophospholipids	LysoPC(18:0)	lysoPC a C18:0	8.11174	0.0786696	19.333	6.411	18.125	4.475	19.108	5.968	0.059581	-1.208	-0.0930845	1	0.53864	-0.225	-0.0168887	1	0.077426	0.983	0.0761958	1	0.41334	18.242	6.229	18.983	4.941	18.55	5.735	0.50603	0.741	0.0574441	1	0.60077	0.308	0.0241553	1	0.27964	-0.433	-0.0332888	1	0.33227	18.608	4.387	19.25	4.717	18.408	5.973	0.14284
Glycerophospholipids	LysoPC(18:1(9Z))	lysoPC a C18:1	7.96614	0.0834246	20.335	7.786	19.644	6.355	18.366	5.902	0.69364	-0.691	-0.0498763	1	0.083334	-1.969	-0.146928	1	0.59293	-1.278	-0.0970513	1	0.66155	19.048	7.864	20.445	6.64	17.795	5.31	1.0789	1.397	0.102109	1	0.79351	-1.253	-0.0981676	1	0.16738	-2.65	-0.200276	1	1.1344	18.467	5.66	19.916	5.31	18.625	4.788	0.63617
Glycerophospholipids	LysoPC(18:2(9Z,12Z)/0:0)	lysoPC a C18:2	9.03335	0.281889	33.967	13.043	34.033	8.904	32.708	11.867	0.40434	0.066	0.00280053	1	0.34753	-1.259	-0.0544903	1	0.24516	-1.325	-0.0572908	1	0.62772	32.625	12.813	35.842	10.307	32.408	11.199	1.0353	3.217	0.135673	1	0.94492	-0.217	-0.00962791	1	0.060723	-3.434	-0.145301	1	0.91054	30.325	10.459	32.442	13.837	27.317	7.724	0.34974
Glycerophospholipids	LysoPC(20:3(5Z,8Z,11Z))	lysoPC a C20:3	10.2291	0.404381	1.976	0.711	1.862	0.462	1.857	0.469	0.32646	-0.114	-0.0857299	1	0.37253	-0.119	-0.0896091	1	0.35538	-0.005	-0.00387926	1	0.06849	1.807	0.618	1.951	0.387	1.752	0.406	1.4956	0.144	0.110617	1	1.2106	-0.055	-0.0445937	1	0.058322	-0.199	-0.155211	1	1.5549	1.751	0.551	1.893	0.346	1.739	0.306	0.94226
Glycerophospholipids	lysoPC(26:1(5Z))	lysoPC a C26:1	23.7624	0.223637	0.119	0.036	0.114	0.025	0.118	0.023	0.31052	-0.005	-0.0619277	1	0.28139	-0.001	-0.0121747	1	0.18047	0.004	0.049753	1	0.58595	0.11	0.027	0.117	0.023	0.115	0.017	0.55238	0.007	0.089005	1	0.92531	0.005	0.0641303	1	0.95889	-0.002	-0.0248747	1	0.070311	0.122	0.022	0.113	0.022	0.135	0.025	0.58817
Aminoacids	Methionine	Met	5.2506	0.605241	37.033	6.842	38.692	5.651	36.883	5.219	0.2989	1.659	0.0632239	1	1.0988	-0.15	-0.00585542	1	0.031268	-1.809	-0.0690793	1	1.1235	36.2	6.33	36.925	5.835	34.342	4.68	1.0253	0.725	0.0286082	1	0.402	-1.858	-0.0760156	1	0.84955	-2.583	-0.104624	1	1.3325	36.225	5.312	37.3	5.666	36.142	4.961	0.2633
Aminoacids Related	Methionine sulfoxide	Met-SO	8.21804	0.854089	0.977	0.111	0.953	0.101	0.974	0.147	0.0050715	-0.024	-0.0358823	1	0.79722	-0.003	-0.00443679	1	0.17067	0.021	0.0314456	1	0.45882	1.006	0.157	1.022	0.147	0.962	0.131	0.92307	0.016	0.0227649	1	0.33889	-0.044	-0.0645215	1	0.82505	-0.06	-0.0872864	1	1.1852	0.891	0.112	0.918	0.13	0.936	0.124	1.2269
Aminoacids Related	Ornithine	Orn	6.78715	0.156293	63.275	12.363	65.242	10.352	64.575	16.063	0.0025568	1.967	0.0441654	1	0.7429	1.3	0.0293401	1	0.15157	-0.667	-0.0148253	1	0.42279	62.192	12.459	64.575	14.334	62.258	14.015	0.55435	2.383	0.0542467	1	0.48317	0.066	0.00153022	1	0.0041499	-2.317	-0.0527165	1	0.47595	63.692	9.832	64.425	14.277	64.325	10.922	0.080268
Glycerophospholipids	NA	PC aa C28:1	7.7957	0.420833	2.626	0.527	2.706	0.347	2.65	0.497	0.016105	0.08	0.0432949	1	0.86797	0.024	0.0131254	1	0.17862	-0.056	-0.0301695	1	0.61386	2.597	0.444	2.843	0.387	2.707	0.585	1.4562	0.246	0.130568	1	1.7847	0.11	0.0598489	1	0.52261	-0.136	-0.0707192	1	1.0002	2.723	0.478	2.759	0.439	2.832	0.615	0.57266
Glycerophospholipids	NA	PC aa C30:0	5.10638	0.324907	2.789	0.872	2.823	0.478	2.745	0.687	0.21916	0.034	0.0174812	1	0.57724	-0.044	-0.0229418	1	0.037991	-0.078	-0.040423	1	0.66746	2.727	0.743	2.951	0.541	2.867	0.877	1.0187	0.224	0.113889	1	1.308	0.14	0.0722272	1	0.49124	-0.084	-0.041662	1	0.66229	3.008	0.87	3.417	0.762	3.203	0.799	1.5378
Glycerophospholipids	NA	PC aa C32:0	7.4106	0.849242	13.217	2.833	12.88	2.17	12.632	2.362	0.58647	-0.337	-0.0372622	1	0.29262	-0.585	-0.0653117	1	0.54832	-0.248	-0.0280495	1	0.40576	12.969	2.796	13.883	2.085	12.722	2.689	1.5631	0.914	0.0982521	1	1.2779	-0.247	-0.0277418	1	0.23693	-1.161	-0.125994	1	1.5638	12.135	2.699	11.593	2.036	11.767	2.298	0.55615
Glycerophospholipids	NA	PC aa C32:1	9.68556	0.630679	13.05	3.844	13.237	7.011	14.338	10.169	0.12579	0.187	0.0205264	1	0.52041	1.288	0.135794	1	0.22555	1.101	0.115268	1	0.1456	12.166	3.246	14.303	7.343	14.691	10.26	0.47889	2.137	0.233463	1	0.79612	2.525	0.272078	1	0.44899	0.388	0.0386148	1	0.19143	11.383	3.877	14.175	7.09	15.317	7.384	2.0512
Glycerophospholipids	NA	PC aa C32:2	7.32379	0.219933	3.203	1.12	3.322	0.806	3.598	1.107	0.12579	0.119	0.0526283	1	0.52041	0.395	0.167771	1	0.22555	0.276	0.115143	1	0.1456	3.004	1.02	3.737	0.944	3.52	1.2	0.47889	0.733	0.314996	0.788029	0.79612	0.516	0.228691	1	0.44899	-0.217	-0.0863051	1	0.19143	3.258	1.158	4.022	0.972	3.902	1.357	2.0512
Glycerophospholipids	NA	PC aa C34:1	7.22377	0.850332	196.917	40.124	179.7	40.975	188.667	38.976	0.24357	-17.217	-0.131997	1	1.6082	-8.25	-0.0617456	1	0.69111	8.967	0.0702517	1	0.78534	184.917	38.7	198.75	42.921	185.5	40.82	1.0567	13.833	0.104077	1	0.92966	0.583	0.00454132	1	0.012663	-13.25	-0.0995357	1	0.87527	170.75	30.55	182.417	22.629	192.083	26.096	2.6469
Glycerophospholipids	NA	PC aa C34:2	7.58213	0.711358	370.917	73.745	358.5	52.038	357.5	54.717	0.42386	-12.417	-0.0491233	1	0.49305	-13.417	-0.0531531	1	0.46608	-1	-0.00402988	1	0.083547	355.75	69.916	395.167	69.182	359.167	61.213	1.8154	39.417	0.151599	1	1.6804	3.417	0.013791	1	0.21774	-36	-0.137808	1	1.5559	325.333	68.146	325.917	46.019	321.667	59.187	0.089108
Glycerophospholipids	NA	PC aa C34:3	7.79665	0.447687	14.758	3.921	14.978	2.774	15.11	4.059	0.21562	0.22	0.0213478	1	0.41847	0.352	0.0340064	1	0.27053	0.132	0.0126587	1	0.055502	13.981	3.781	16.308	3.347	15.242	4.442	1.5762	2.327	0.222112	1	1.9774	1.261	0.124585	1	0.90197	-1.066	-0.0975276	1	0.98328	13.892	3.738	14.483	1.521	15.825	5.115	1.7365
Glycerophospholipids	NA	PC aa C34:4	7.74818	0.089338	1.391	0.437	1.43	0.424	1.478	0.476	0.60941	0.039	0.0398927	1	0.29007	0.087	0.0875238	1	0.61664	0.048	0.0476311	1	0.38977	1.357	0.391	1.563	0.464	1.46	0.468	1.1015	0.206	0.203897	1	1.3304	0.103	0.105548	1	0.7303	-0.103	-0.0983494	1	0.63678	1.337	0.389	1.65	0.618	1.67	0.665	2.1265
Glycerophospholipids	NA	PC aa C36:0	17.8311	0.762477	1.44	0.625	1.366	0.606	1.253	0.681	1.1593	-0.074	-0.0761113	1	0.4155	-0.187	-0.200682	1	1.0528	-0.113	-0.124571	1	0.84088	1.381	0.525	1.518	0.67	1.378	0.702	0.66247	0.137	0.136458	1	0.45759	-0.003	-0.00313743	1	0.24557	-0.14	-0.139596	1	0.64373	1.432	0.567	1.336	0.607	1.165	0.489	1.4295
Glycerophospholipids	NA	PC aa C36:1	7.37147	0.147849	41.025	8.274	38.708	6.271	41.65	11.56	0.24216	-2.317	-0.0838716	1	1.0833	0.625	0.0218132	1	0.019205	2.942	0.105685	1	0.77936	38.617	8.748	41.933	5.306	40.9	11.111	1.1702	3.316	0.11885	1	1.6491	2.283	0.0828648	1	0.60872	-1.033	-0.0359852	1	0.72499	37.9	5.551	42.883	6.105	45.717	9.209	3.4658
Glycerophospholipids	NA	PC aa C36:2	7.50862	0.937174	206.667	40.706	199.167	25.813	210	29.155	0.6981	-7.5	-0.0533294	1	0.5349	3.333	0.0230813	1	0.42918	10.833	0.0764107	1	1.2072	204.417	40.693	223.833	30.34	211.667	30.04	1.5479	19.416	0.130908	1	1.6955	7.25	0.0502812	1	0.72944	-12.166	-0.0806264	1	1.1894	196.917	36.18	203.25	25.18	197.167	34.98	0.42007
Glycerophospholipids	NA	PC aa C36:3	8.56915	0.444972	118.067	28.457	116.117	21.18	118.75	17.709	0.42947	-1.95	-0.0240266	1	0.099167	0.683	0.00832173	1	0.3369	2.633	0.0323483	1	0.56099	114.167	26.013	129.692	22.956	118.033	23.172	1.8588	15.525	0.183944	1	1.8881	3.866	0.0480446	1	0.55905	-11.659	-0.135899	1	1.4882	114.267	26.099	121.583	16.408	120.242	23.527	1.2892
Glycerophospholipids	NA	PC aa C36:4	6.5078	0.395136	162.275	38.786	152.208	45.249	153.017	39.724	0.4898	-10.067	-0.0923966	1	0.95973	-9.258	-0.0847488	1	0.69742	0.809	0.00764776	1	0.15631	154.983	39.054	168.417	46.07	150.8	34.907	1.1707	13.434	0.119928	1	0.85491	-4.183	-0.0394735	1	0.27645	-17.617	-0.159401	1	1.1097	144.133	33.652	142.667	34.709	146.5	36.16	0.10487
Glycerophospholipids	NA	PC aa C36:5	7.80501	0.252209	21.183	8.019	21.65	8.293	21.4	7.438	0.051543	0.467	0.0314601	1	0.11206	0.217	0.0147039	1	0.074652	-0.25	-0.0167562	1	0.022477	20.65	8.146	23.842	8.315	20.93	6.794	1.2079	3.192	0.207363	1	1.1481	0.28	0.0194305	1	0.17056	-2.912	-0.187933	1	0.95983	23.548	9.66	21.975	9.025	25.842	10.593	0.52491
Glycerophospholipids	NA	PC aa C38:0	7.11718	0.203069	2.496	0.904	2.306	0.85	2.364	0.818	0.21408	-0.19	-0.114225	1	0.74644	-0.132	-0.0783879	1	0.3859	0.058	0.0358375	1	0.2864	2.39	0.853	2.532	0.842	2.349	0.84	0.70686	0.142	0.0832668	1	0.56182	-0.041	-0.0249639	1	0.11318	-0.183	-0.108231	1	0.67131	2.267	0.711	2.149	0.807	2.167	0.775	0.61963
Glycerophospholipids	NA	PC aa C38:3	8.1939	0.185065	39.35	8.964	37.817	11.608	39.192	11.004	0.068098	-1.533	-0.0573287	1	0.76697	-0.158	-0.00580444	1	0.14653	1.375	0.0515243	1	0.53943	37.717	8.143	41.617	9.425	39.833	11.271	1.1181	3.9	0.141958	1	1.3957	2.116	0.0787492	1	0.5249	-1.784	-0.0632088	1	0.70612	38.242	8.129	39.708	8.864	39.867	10.372	0.65101
Glycerophospholipids	NA	PC aa C38:4	7.31581	0.366523	88.175	21.665	82.025	29.031	84.583	27.515	0.27353	-6.15	-0.104306	1	1.1247	-3.592	-0.0600019	1	0.57772	2.558	0.044304	1	0.45237	83.267	21.189	88.9	27.575	84.383	25.424	0.60606	5.633	0.0944386	1	0.56848	1.116	0.0192075	1	0.068712	-4.517	-0.075231	1	0.47693	80.717	20.643	80.85	23.927	80.308	25.161	0.15295
Glycerophospholipids	NA	PC aa C38:5	7.56597	0.446084	43.708	9.199	41.808	11.738	41.742	10.069	0.42505	-1.9	-0.0641183	1	0.85234	-1.966	-0.0663976	1	0.66381	-0.066	-0.0022793	1	0.15319	41.658	8.379	45.858	11.155	42.108	9.355	1.1975	4.2	0.13858	1	1.0918	0.45	0.0155008	1	0.069004	-3.75	-0.123079	1	0.94806	42.858	8.617	41.583	8.379	44.192	11.231	0.09408
Glycerophospholipids	NA	PC aa C38:6	6.741	0.181788	62.683	18.833	59.133	18.631	59.717	16.428	0.20371	-3.55	-0.0841108	1	0.7117	-2.966	-0.0699325	1	0.39586	0.584	0.0141782	1	0.29021	61.35	19.254	63.667	16.127	59.858	15.722	0.66019	2.317	0.0534824	1	0.48565	-1.492	-0.0355193	1	0.15945	-3.809	-0.0890017	1	0.65675	60.733	15.465	58.1	18.276	60.825	19.698	0.35477
Glycerophospholipids	NA	PC aa C40:2	7.45763	0.0825639	0.247	0.053	0.258	0.055	0.256	0.047	0.49672	0.011	0.06286	1	0.6841	0.009	0.0516328	1	0.6376	-0.002	-0.0112273	1	0.011515	0.241	0.062	0.293	0.068	0.255	0.047	1.9678	0.052	0.281868	1	1.9593	0.014	0.0814641	1	0.83072	-0.038	-0.200403	1	1.4448	0.26	0.079	0.256	0.066	0.239	0.048	0.43349
Glycerophospholipids	NA	PC aa C40:3	7.69231	0.747292	0.424	0.093	0.428	0.084	0.413	0.059	0.29908	0.004	0.0135465	1	0.24985	-0.011	-0.0379225	1	0.19412	-0.015	-0.051469	1	0.50215	0.424	0.097	0.48	0.096	0.409	0.08	2.1633	0.056	0.17897	1	1.629	-0.015	-0.0519634	1	0.36624	-0.071	-0.230934	1	2.1188	0.478	0.133	0.44	0.086	0.442	0.103	0.89583
Glycerophospholipids	NA	PC aa C40:4	8.29659	0.472038	2.379	0.521	2.262	0.758	2.28	0.801	0.55931	-0.117	-0.0727563	1	1.0261	-0.099	-0.0613214	1	0.77845	0.018	0.0114349	1	0.091564	2.267	0.455	2.509	0.767	2.308	0.885	1.1796	0.242	0.146328	1	1.0448	0.041	0.0258588	1	0.18863	-0.201	-0.120469	1	0.9812	2.252	0.424	2.43	0.676	2.403	0.744	0.81058
Glycerophospholipids	NA	PC aa C40:5	7.28667	0.887107	6.489	1.707	6.25	1.989	6.407	2.05	0.099244	-0.239	-0.05414	1	0.63656	-0.082	-0.0183472	1	0.25402	0.157	0.0357928	1	0.29977	6.089	1.378	6.908	1.905	6.377	2.101	1.3713	0.819	0.182063	1	1.4788	0.288	0.0666726	1	0.29929	-0.531	-0.11539	1	0.99001	6.079	1.201	6.342	1.699	6.406	1.828	0.52468
Glycerophospholipids	NA	PC aa C40:6	7.78566	0.773106	17.712	4.466	16.418	4.889	17.608	4.634	0.22871	-1.294	-0.109449	1	0.98644	-0.104	-0.00849608	1	0.067204	1.19	0.100953	1	0.85585	17.13	4.269	18.022	4.201	17.711	4.526	0.4439	0.892	0.073234	1	0.58823	0.581	0.0481205	1	0.32537	-0.311	-0.0251135	1	0.23684	16.51	4.401	16.708	5.389	17.452	5.288	0.36256
Glycerophospholipids	NA	PC aa C42:0	8.21114	0.237758	0.45	0.128	0.402	0.132	0.406	0.117	0.64526	-0.048	-0.16273	1	1.3128	-0.044	-0.148445	1	0.96592	0.004	0.0142842	1	0.26903	0.43	0.123	0.448	0.134	0.4	0.123	0.89321	0.018	0.0591621	1	0.40444	-0.03	-0.104337	1	0.67629	-0.048	-0.163499	1	1.0667	0.42	0.125	0.401	0.111	0.44	0.156	0.092221
Glycerophospholipids	NA	PC aa C42:1	8.24742	0.507746	0.247	0.064	0.22	0.054	0.217	0.06	1.1558	-0.027	-0.167008	1	1.3427	-0.03	-0.186816	1	1.2787	-0.003	-0.0198085	1	0.26236	0.239	0.063	0.244	0.057	0.218	0.054	0.99921	0.005	0.0298705	1	0.33785	-0.021	-0.132682	1	0.92926	-0.026	-0.162553	1	1.3278	0.22	0.057	0.217	0.053	0.224	0.064	0.087686
Glycerophospholipids	NA	PC aa C42:2	7.52688	0.455414	0.183	0.044	0.185	0.025	0.188	0.035	0.556	0.002	0.0156816	1	0.49257	0.005	0.038889	1	0.53899	0.003	0.0232074	1	0.24958	0.185	0.043	0.201	0.029	0.188	0.033	1.4147	0.016	0.11967	1	1.4424	0.003	0.0232074	1	0.38159	-0.013	-0.0964628	1	1.1822	0.173	0.04	0.176	0.038	0.171	0.035	0.087815
Glycerophospholipids	NA	PC aa C42:4	9.57447	0.824005	0.132	0.021	0.127	0.018	0.131	0.019	0.13221	-0.005	-0.0557094	1	0.87069	-0.001	-0.0109711	1	0.11064	0.004	0.0447383	1	0.70632	0.129	0.024	0.143	0.019	0.127	0.018	2.4358	0.014	0.148644	1	1.9772	-0.002	-0.0225426	1	0.19517	-0.016	-0.171187	1	2.3522	0.125	0.019	0.121	0.021	0.126	0.023	0.23978
Glycerophospholipids	NA	PC aa C42:5	7.82609	0.609571	0.248	0.058	0.245	0.068	0.226	0.034	1.1723	-0.003	-0.0175584	1	0.31528	-0.022	-0.134017	1	1.2383	-0.019	-0.116459	1	0.90865	0.232	0.047	0.27	0.055	0.228	0.04	2.7157	0.038	0.218835	1	2.2124	-0.004	-0.025091	1	0.1938	-0.042	-0.243926	1	2.4376	0.258	0.054	0.248	0.043	0.252	0.064	0.61782
Glycerophospholipids	NA	PC aa C42:6	7.98479	0.313461	0.357	0.073	0.367	0.081	0.354	0.066	0.19284	0.01	0.039856	1	0.34203	-0.003	-0.0121747	1	0.080525	-0.013	-0.0520307	1	0.41082	0.355	0.079	0.397	0.082	0.36	0.063	1.6169	0.042	0.16132	1	1.5007	0.005	0.0201779	1	0.30262	-0.037	-0.141142	1	1.3106	0.364	0.09	0.37	0.073	0.367	0.074	0.43925
Glycerophospholipids	NA	PC ae C30:0	7.27273	0.33971	0.34	0.112	0.352	0.084	0.319	0.104	0.89463	0.012	0.0500407	1	0.77028	-0.021	-0.0919783	1	0.53728	-0.033	-0.142019	1	1.4628	0.332	0.111	0.371	0.105	0.333	0.107	1.4115	0.039	0.160236	1	1.2806	0.001	0.00433894	1	0.096258	-0.038	-0.155897	1	1.2369	0.367	0.122	0.37	0.084	0.371	0.109	0.41474
Glycerophospholipids	NA	PC ae C32:1	9.26601	0.41087	2.922	0.814	2.792	0.669	2.686	0.532	0.74085	-0.13	-0.0656572	1	0.47715	-0.236	-0.121497	1	0.76871	-0.106	-0.0558396	1	0.41486	2.737	0.69	3.051	0.659	2.748	0.664	1.5913	0.314	0.156687	1	1.4604	0.011	0.00578657	1	0.039539	-0.303	-0.1509	1	1.3685	2.711	0.611	2.691	0.54	2.704	0.589	0.028247
Glycerophospholipids	NA	PC ae C32:2	9.03084	0.772036	0.746	0.177	0.71	0.146	0.689	0.13	0.81323	-0.036	-0.0713566	1	0.61195	-0.057	-0.114672	1	0.84898	-0.021	-0.043315	1	0.39508	0.704	0.153	0.761	0.148	0.693	0.131	1.3704	0.057	0.112321	1	1.1094	-0.011	-0.0227201	1	0.12542	-0.068	-0.135041	1	1.2968	0.681	0.152	0.673	0.121	0.645	0.133	0.51334
Glycerophospholipids	NA	PC ae C34:0	7.57576	0.304868	1.389	0.423	1.352	0.284	1.272	0.35	1.0207	-0.037	-0.0389514	1	0.097598	-0.117	-0.126948	1	0.84244	-0.08	-0.0879965	1	1.0135	1.3	0.361	1.48	0.25	1.234	0.401	2.4162	0.18	0.187086	1	1.9267	-0.066	-0.0751692	1	0.62699	-0.246	-0.262255	1	2.4209	1.247	0.357	1.234	0.254	1.199	0.298	0.21394
Glycerophospholipids	NA	PC ae C34:1	6.94553	0.367305	10.796	2.976	10.276	2.555	10.036	1.649	0.56372	-0.52	-0.0712181	1	0.60389	-0.76	-0.105313	1	0.681	-0.24	-0.0340944	1	0.11598	10.471	2.693	11.229	2.238	10.131	2.113	1.4614	0.758	0.10083	1	1.0896	-0.34	-0.0476226	1	0.29753	-1.098	-0.148453	1	1.5022	10.418	2.537	10.38	1.552	10.513	1.548	0.49271
Glycerophospholipids	NA	PC ae C34:2	7.0603	0.777639	12.733	4.648	11.721	2.701	12.205	3.228	0.011546	-1.012	-0.119477	1	0.52756	-0.528	-0.0611001	1	0.12057	0.484	0.0583766	1	0.43012	12.174	4.343	12.961	2.793	12.256	3.349	0.97473	0.787	0.0903738	1	1.0077	0.082	0.00968493	1	0.27364	-0.705	-0.0806888	1	0.82295	11.659	2.927	11.754	3.147	10.767	2.378	0.5556
Glycerophospholipids	NA	PC ae C34:3	6.79763	0.539513	8.447	2.274	7.766	1.98	8.07	2.998	0.46554	-0.681	-0.121267	1	1.0581	-0.377	-0.0658704	1	0.6362	0.304	0.055397	1	0.19032	8.023	2.238	8.494	2.205	8.162	2.695	0.70269	0.471	0.0823023	1	0.69721	0.139	0.0247809	1	0.087345	-0.332	-0.0575214	1	0.56536	7.713	2.178	7.553	1.875	7.308	1.875	0.49197
Glycerophospholipids	NA	PC ae C36:0	6.88073	0.857243	0.658	0.123	0.622	0.13	0.592	0.095	1.4591	-0.036	-0.081173	1	1.0694	-0.066	-0.15249	1	1.6249	-0.03	-0.0713174	1	0.68645	0.62	0.125	0.692	0.13	0.58	0.105	2.3959	0.072	0.158504	1	1.5759	-0.04	-0.0962153	1	0.98884	-0.112	-0.254719	1	2.4056	0.678	0.127	0.672	0.107	0.68	0.11	0.10287
Glycerophospholipids	NA	PC ae C36:1	8.78041	0.69067	8.03	1.914	7.663	1.437	7.485	1.366	0.79271	-0.367	-0.0674907	1	0.61784	-0.545	-0.101398	1	0.82921	-0.178	-0.033907	1	0.37256	7.525	1.764	8.241	1.216	7.403	1.287	1.9144	0.716	0.131128	1	1.5852	-0.122	-0.0235816	1	0.091093	-0.838	-0.154709	1	1.8902	7.12	1.318	6.948	0.919	7.237	1.22	0.17659
Glycerophospholipids	NA	PC ae C36:2	9.07932	0.107972	15.142	4.772	14.491	3.132	14.062	3.773	0.58404	-0.651	-0.0633986	1	0.20384	-1.08	-0.106754	1	0.51896	-0.429	-0.0433554	1	0.4874	14.552	4.546	15.867	3.46	14.248	3.539	1.3735	1.315	0.124812	1	1.1677	-0.304	-0.030458	1	0.0075341	-1.619	-0.15527	1	1.3471	13.431	3.423	12.964	3.204	12.45	3.041	0.78267
Glycerophospholipids	NA	PC ae C36:3	7.1986	0.301081	7.785	2.938	7.241	1.633	7.611	2.041	0.18254	-0.544	-0.104508	1	0.3443	-0.174	-0.032611	1	0.06111	0.37	0.0718971	1	0.47474	7.633	2.923	7.948	1.415	7.598	2.084	0.9118	0.315	0.0583417	1	0.93272	-0.035	-0.00663048	1	0.20856	-0.35	-0.0649722	1	0.8277	7.16	1.891	7.189	2.019	6.758	1.209	0.22868
Glycerophospholipids	NA	PC ae C36:4	7.44656	0.892033	17.841	6.532	16.411	4.394	16.421	4.643	0.43236	-1.43	-0.120533	1	0.6111	-1.42	-0.119654	1	0.51383	0.01	0.000878835	1	0.0042396	17.336	6.017	17.758	4.734	16.618	5.311	0.68116	0.422	0.034698	1	0.42847	-0.718	-0.0610243	1	0.2902	-1.14	-0.0957223	1	0.75766	15.71	4.595	15.272	5.185	14.738	3.977	0.52388
Glycerophospholipids	NA	PC ae C36:5	7.64477	0.332845	10.968	3.091	9.886	2.548	10.037	3.42	0.75844	-1.082	-0.149842	1	1.2144	-0.931	-0.127972	1	0.94062	0.151	0.0218693	1	0.040145	10.442	2.707	10.99	2.785	10.016	3.173	0.9937	0.548	0.0737933	1	0.60038	-0.426	-0.0600916	1	0.51194	-0.974	-0.133885	1	1.0727	10.239	3.014	9.7	3.142	9.501	2.792	0.80962
Glycerophospholipids	NA	PC ae C38:0	7.10195	0.336279	1.825	0.564	1.82	0.519	1.789	0.391	0.0072944	-0.005	-0.00395801	1	0.044825	-0.036	-0.0287431	1	0.018839	-0.031	-0.0247851	1	0.02589	1.809	0.599	1.987	0.501	1.778	0.452	1.3439	0.178	0.135399	1	1.1639	-0.031	-0.0249371	1	0.0037873	-0.209	-0.160337	1	1.2554	1.84	0.599	1.837	0.629	1.9	0.576	0.40712
Glycerophospholipids	NA	PC ae C38:2	9.43623	0.0941144	1.942	0.689	1.777	0.409	1.647	0.36	1.3471	-0.165	-0.1281	1	0.60592	-0.295	-0.237703	1	1.2106	-0.13	-0.109603	1	1.0955	1.698	0.556	2.038	0.565	1.768	0.545	1.8035	0.34	0.263318	1	1.8026	0.07	0.0582818	1	0.4626	-0.27	-0.205036	1	1.4453	1.674	0.476	1.763	0.441	1.711	0.409	0.67835
Glycerophospholipids	NA	PC ae C38:3	8.13974	0.456961	3.639	1.009	3.62	0.751	3.532	0.528	0.1153	-0.019	-0.00755235	1	0.12836	-0.107	-0.0430567	1	0.062004	-0.088	-0.0355044	1	0.24066	3.594	0.94	3.922	0.618	3.548	0.592	1.636	0.328	0.125999	1	1.3941	-0.046	-0.0185844	1	0.10168	-0.374	-0.144584	1	1.6824	3.623	0.932	3.558	0.588	3.503	0.653	0.11401
Glycerophospholipids	NA	PC ae C38:4	8.20817	0.470382	13.036	3.126	12.328	2.915	11.685	2.408	1.0919	-0.708	-0.0805625	1	0.74459	-1.351	-0.157844	1	1.1785	-0.643	-0.077281	1	0.55654	12.418	2.919	13.402	2.872	11.953	2.899	1.3278	0.984	0.110015	1	0.93187	-0.465	-0.0550601	1	0.44406	-1.449	-0.165076	1	1.3304	12.092	2.828	11.552	3.15	11.129	2.461	1.0384
Glycerophospholipids	NA	PC ae C38:5	7.4316	0.220435	18.177	5.058	16.647	4.764	16.991	4.097	0.33795	-1.53	-0.126852	1	1.0565	-1.186	-0.0973433	1	0.61397	0.344	0.0295086	1	0.39783	17.732	4.656	17.983	4.327	17.232	4.47	0.43403	0.251	0.0202784	1	0.21749	-0.5	-0.0412651	1	0.28691	-0.751	-0.0615436	1	0.50907	17.311	4.174	16.247	4.837	16.31	3.87	0.84576
Glycerophospholipids	NA	PC ae C38:6	7.22195	0.433354	6.552	2.194	6.124	1.9	6.087	1.804	0.44622	-0.428	-0.0974611	1	0.64723	-0.465	-0.106204	1	0.55635	-0.037	-0.00874292	1	0.0014608	6.232	2.034	6.609	1.668	6.166	1.891	0.90851	0.377	0.0847368	1	0.79425	-0.066	-0.0153603	1	0.038017	-0.443	-0.100097	1	0.84687	6.482	1.816	6.133	2.063	6.136	2.11	0.73886
Glycerophospholipids	NA	PC ae C40:1	11.396	0.164428	1.132	0.354	1.12	0.273	1.136	0.253	0.31963	-0.012	-0.0153752	1	0.11166	0.004	0.00508888	1	0.29426	0.016	0.0204641	1	0.26148	1.112	0.39	1.228	0.308	1.165	0.294	0.97778	0.116	0.143154	1	1.2028	0.053	0.0671732	1	0.69195	-0.063	-0.0759806	1	0.59625	1.094	0.339	1.129	0.343	1.075	0.288	0.1733
Glycerophospholipids	NA	PC ae C40:2	8.67614	0.0879889	1.821	0.447	1.722	0.356	1.682	0.372	0.74294	-0.099	-0.0806458	1	0.53224	-0.139	-0.114553	1	0.7274	-0.04	-0.0339074	1	0.40422	1.751	0.385	1.927	0.336	1.671	0.364	1.8695	0.176	0.138177	1	1.4071	-0.08	-0.0674674	1	0.53545	-0.256	-0.205645	1	1.9026	1.621	0.383	1.485	0.269	1.587	0.357	0.64005
Glycerophospholipids	NA	PC ae C40:3	9.216	0.206035	1.152	0.224	0.977	0.178	0.88	0.113	3.4527	-0.175	-0.23771	1	2.7289	-0.272	-0.388565	1	3.495	-0.097	-0.150855	1	1.8714	1.107	0.234	1.053	0.142	0.88	0.166	1.4205	-0.054	-0.0721498	1	0.5794	-0.227	-0.33108	1	2.7429	-0.173	-0.25893	1	2.7764	0.863	0.196	0.828	0.132	0.836	0.12	0.3478
Glycerophospholipids	NA	PC ae C40:4	9.28363	0.846424	2.303	0.454	2.053	0.472	1.913	0.264	2.1357	-0.25	-0.165781	1	1.8157	-0.39	-0.267678	1	2.5888	-0.14	-0.101897	1	0.80636	2.167	0.411	2.296	0.44	1.936	0.359	1.9361	0.129	0.0834235	1	0.82717	-0.231	-0.16262	1	1.6649	-0.36	-0.246044	1	2.2861	1.953	0.388	1.842	0.356	1.837	0.373	1.1406
Glycerophospholipids	NA	PC ae C40:5	7.25317	0.566358	3.226	0.721	3.052	0.812	2.921	0.607	0.93782	-0.174	-0.0799915	1	0.87394	-0.305	-0.143284	1	1.1672	-0.131	-0.0632926	1	0.28957	3.065	0.669	3.329	0.774	2.972	0.636	1.3397	0.264	0.119202	1	0.95733	-0.093	-0.044453	1	0.36196	-0.357	-0.163655	1	1.2936	3.134	0.764	2.836	0.652	2.87	0.672	1.3917
Glycerophospholipids	NA	PC ae C40:6	7.40566	0.314542	3.794	1.133	3.582	1.156	3.574	1.037	0.33421	-0.212	-0.0829543	1	0.64555	-0.22	-0.08618	1	0.47868	-0.008	-0.0032257	1	0.11652	3.636	1.073	3.921	1.114	3.539	1.007	1.0056	0.285	0.108869	1	0.76308	-0.097	-0.0390104	1	0.19803	-0.382	-0.14788	1	0.97274	3.697	1.001	3.456	1.082	3.493	1.184	0.90007
Glycerophospholipids	NA	PC ae C42:1	9.6875	0.127155	0.303	0.066	0.28	0.055	0.286	0.036	0.40079	-0.023	-0.113891	1	1.3015	-0.017	-0.0833026	1	0.76888	0.006	0.0305883	1	0.61603	0.289	0.056	0.305	0.041	0.282	0.041	1.4718	0.016	0.0777397	1	1.0665	-0.007	-0.0353743	1	0.2875	-0.023	-0.113114	1	1.6023	0.297	0.058	0.3	0.045	0.298	0.042	0.44589
Glycerophospholipids	NA	PC ae C42:2	9.35484	0.990737	0.484	0.129	0.461	0.097	0.464	0.073	0.12639	-0.023	-0.0702403	1	0.53439	-0.02	-0.0608822	1	0.26204	0.003	0.00935805	1	0.30698	0.464	0.12	0.508	0.104	0.463	0.078	1.4229	0.044	0.130704	1	1.2627	-0.001	-0.00311261	1	0.19177	-0.045	-0.133816	1	1.2584	0.422	0.081	0.429	0.067	0.46	0.104	1.1539
Glycerophospholipids	NA	PC ae C42:3	11.21	0.745458	0.785	0.217	0.696	0.16	0.694	0.161	1.0374	-0.089	-0.173605	1	1.4124	-0.091	-0.177757	1	1.2108	-0.002	-0.00415164	1	0.055954	0.765	0.23	0.756	0.151	0.698	0.172	0.72378	-0.009	-0.0170735	1	0.12051	-0.067	-0.132233	1	0.84161	-0.058	-0.115159	1	1.1126	0.691	0.194	0.672	0.159	0.707	0.167	0.24155
Glycerophospholipids	NA	PC ae C42:4	10.446	0.972128	0.889	0.199	0.75	0.196	0.738	0.128	1.7529	-0.139	-0.245293	1	2.3764	-0.151	-0.268563	1	2.3211	-0.012	-0.0232698	1	0.00033392	0.857	0.176	0.843	0.159	0.741	0.18	1.1007	-0.014	-0.0237626	1	0.2026	-0.116	-0.209822	1	1.9131	-0.102	-0.186059	1	1.792	0.692	0.162	0.679	0.155	0.699	0.149	0.064166
Glycerophospholipids	NA	PC ae C42:5	5.90238	0.391248	1.878	0.336	1.718	0.385	1.708	0.282	1.0053	-0.16	-0.128467	1	1.5569	-0.17	-0.136889	1	1.4431	-0.01	-0.00842206	1	0.12309	1.768	0.297	1.869	0.378	1.725	0.353	1.1104	0.101	0.0801483	1	0.73933	-0.043	-0.0355219	1	0.45237	-0.144	-0.11567	1	1.083	1.684	0.34	1.631	0.329	1.689	0.38	0.22857
Glycerophospholipids	NA	PC ae C44:4	8.78661	0.505118	0.362	0.083	0.358	0.079	0.349	0.072	0.50789	-0.004	-0.0160301	1	0.20259	-0.013	-0.0527627	1	0.48931	-0.009	-0.0367326	1	0.35868	0.376	0.08	0.395	0.1	0.344	0.082	1.3599	0.019	0.07112	1	0.53472	-0.032	-0.128324	1	1.2673	-0.051	-0.199444	1	1.5954	0.304	0.075	0.312	0.065	0.323	0.076	0.917
Glycerophospholipids	NA	PC ae C44:5	8.23681	0.317996	1.493	0.287	1.373	0.441	1.352	0.26	0.85408	-0.12	-0.120883	1	1.4711	-0.141	-0.143119	1	1.45	-0.021	-0.0222365	1	0.21299	1.437	0.325	1.476	0.346	1.36	0.299	0.8171	0.039	0.0386327	1	0.32255	-0.077	-0.0794534	1	0.70959	-0.116	-0.118086	1	0.99959	1.355	0.369	1.291	0.327	1.387	0.368	0.029512
Glycerophospholipids	NA	PC ae C44:6	9.91217	0.741014	0.932	0.223	0.824	0.236	0.816	0.189	1.0773	-0.108	-0.177686	1	1.602	-0.116	-0.191761	1	1.4456	-0.008	-0.0140752	1	0.073618	0.917	0.193	0.916	0.224	0.811	0.181	0.85315	-0.001	-0.00157414	1	0.097075	-0.106	-0.17722	1	1.553	-0.105	-0.175646	1	1.3496	0.842	0.204	0.802	0.187	0.864	0.24	0.065427
Cresols	p-Cresol sulfate	p-Cresol-SO4	6.56042	0.687415	18.891	17.151	15.06	6.619	16.308	8.988	0.071798	-3.831	-0.326977	1	0.30086	-2.583	-0.212119	1	0.017395	1.248	0.114858	1	0.30023	17.482	15.506	15.351	6.536	16.664	9.442	0.011549	-2.131	-0.187538	1	0.19596	-0.818	-0.0691355	1	0.31798	1.313	0.118402	1	0.1507	18.751	7.962	16.6	12.434	13.698	5.879	1.9703
Aminoacids	Phenylalanine	Phe	7.45064	0.145821	77	11.172	77.617	10.608	76.358	12.057	0.28999	0.617	0.0115142	1	0.22652	-0.642	-0.0120791	1	0.19018	-1.259	-0.0235934	1	0.42452	70.2	10.168	73.567	10.853	71.4	11.523	0.87087	3.367	0.0675877	1	0.94503	1.2	0.024453	1	0.33406	-2.167	-0.0431347	1	0.61062	74.958	10.589	75.442	9.873	72.725	16.918	0.59068
Aminoacids	Proline	Pro	5.54175	0.789001	267.833	56.578	262.75	42.73	264.833	42.563	0.042679	-5.083	-0.027643	1	0.20865	-3	-0.0162508	1	0.019598	2.083	0.0113921	1	0.21026	270.917	62.036	273.333	47.421	256.5	41.522	0.764	2.416	0.0128087	1	0.30945	-14.417	-0.0788921	1	0.56635	-16.833	-0.0917008	1	1.085	243.583	40.493	255.583	48.79	257.083	40.811	1.1947
Aminoacids Related	Sarcosine	Sarcosine	6.6252	0.202123	2.945	0.537	2.908	0.452	2.783	0.411	1.0435	-0.037	-0.0182404	1	0.18848	-0.162	-0.0816267	1	0.91952	-0.125	-0.0633864	1	0.92887	2.906	0.474	2.964	0.518	2.82	0.348	0.70298	0.058	0.0285107	1	0.32137	-0.086	-0.0433395	1	0.51505	-0.144	-0.0718503	1	0.828	2.707	0.36	2.795	0.365	2.851	0.472	1.1771
Aminoacids Related	Symmetric dimethylarginine	SDMA	8.77193	0.337973	0.55	0.064	0.503	0.085	0.5	0.082	1.5967	-0.047	-0.128873	1	2.26	-0.05	-0.137504	1	2.0118	-0.003	-0.00863031	1	0.10771	0.519	0.065	0.496	0.071	0.487	0.079	0.18757	-0.023	-0.0653944	1	1.0322	-0.032	-0.0918128	1	1.3976	-0.009	-0.0264183	1	0.43801	0.557	0.092	0.49	0.065	0.517	0.064	2.3301
Aminoacids	Serine	Ser	5.6358	0.644205	141.75	29.555	146.575	31.664	127.392	23.768	1.7603	4.825	0.0482903	1	0.46897	-14.358	-0.154074	1	1.4664	-19.183	-0.202364	1	1.9189	132.442	27.562	141.908	33.943	120.283	25.447	1.6835	9.466	0.0995952	1	0.81124	-12.159	-0.138928	1	1.2652	-21.625	-0.238523	1	1.9042	136.692	20.615	131.967	25.624	130.083	16.638	1.0643
Sphingolipids	NA	SM (OH) C14:1	8.32778	0.11614	6.083	1.333	5.617	1.008	5.579	1.282	0.96659	-0.466	-0.114983	1	1.1102	-0.504	-0.124776	1	1.0341	-0.038	-0.00979325	1	0.24405	5.725	1.145	6.199	1.039	5.593	1.404	1.6261	0.474	0.11476	1	1.3273	-0.132	-0.0336534	1	0.42222	-0.606	-0.148413	1	1.5623	5.688	1.173	5.318	0.928	5.316	1.295	1.2761
Sphingolipids	NA	SM (OH) C16:1	8.85478	0.117151	3.018	0.704	2.757	0.558	2.733	0.595	0.93384	-0.261	-0.130494	1	1.144	-0.285	-0.143107	1	1.0645	-0.024	-0.0126138	1	0.15067	2.878	0.566	3.058	0.526	2.663	0.673	1.6806	0.18	0.0875218	1	0.97764	-0.215	-0.112014	1	1.0449	-0.395	-0.199536	1	1.8712	2.751	0.531	2.524	0.513	2.486	0.555	1.8493
Sphingolipids	NA	SM (OH) C22:1	8.57334	0.246955	8.883	2.188	8.592	1.532	8.241	2.128	1.0144	-0.291	-0.048053	1	0.27844	-0.642	-0.108228	1	0.84909	-0.351	-0.0601746	1	0.85215	8.302	1.896	9.25	1.587	8.313	2.067	1.7689	0.948	0.155994	1	1.6654	0.011	0.00191028	1	0.069744	-0.937	-0.154084	1	1.5536	9.047	2.605	8.718	2.06	8.433	1.847	0.75303
Sphingolipids	NA	SM (OH) C24:1	14.0187	0.703099	0.718	0.188	0.68	0.154	0.658	0.16	0.85175	-0.038	-0.0784491	1	0.56287	-0.06	-0.125896	1	0.84264	-0.022	-0.0474472	1	0.48179	0.679	0.155	0.763	0.168	0.684	0.178	1.5863	0.084	0.168271	1	1.4761	0.005	0.0105848	1	0.001231	-0.079	-0.157687	1	1.3565	0.801	0.191	0.785	0.188	0.737	0.166	0.93255
Sphingolipids	NA	SM C16:0	8.6015	0.397535	89.992	16.486	84.008	12.838	83.95	16.477	0.91811	-5.984	-0.09927	1	1.2103	-6.042	-0.100266	1	1.0254	-0.058	-0.000996396	1	0.12921	87.892	13.823	92.825	12.944	84.25	18.569	1.6179	4.933	0.0787816	1	1.1132	-3.642	-0.0610552	1	0.79702	-8.575	-0.139837	1	1.6765	89.108	15.131	84.092	12.674	84.025	16.18	1.3499
Sphingolipids	SM C16:1	SM C16:1	8.88434	0.575909	12.915	1.946	11.892	1.968	12.065	2.08	0.77208	-1.023	-0.119056	1	1.5177	-0.85	-0.0982197	1	1.0752	0.173	0.0208365	1	0.27071	12.63	1.826	12.949	1.672	11.979	1.901	1.2096	0.319	0.035986	1	0.53951	-0.651	-0.0763472	1	0.95705	-0.97	-0.112333	1	1.4568	12.627	2.188	11.734	1.604	11.871	1.825	1.3735
Sphingolipids	NA	SM C18:0	8.24081	0.434798	17.218	3.904	15.611	3.114	15.348	3.311	1.2246	-1.607	-0.141355	1	1.4044	-1.87	-0.165867	1	1.3904	-0.263	-0.0245123	1	0.26311	16.492	3.034	17.017	3.153	15.212	3.512	1.3018	0.525	0.0452104	1	0.49108	-1.28	-0.116557	1	1.1993	-1.805	-0.161767	1	1.5992	16.592	3.484	15.3	3.908	15.45	2.62	1.3791
Sphingolipids	NA	SM C18:1	8.15397	0.892667	8.217	1.833	7.132	1.527	7.219	1.537	1.1036	-1.085	-0.204305	1	1.8754	-0.998	-0.186813	1	1.4698	0.087	0.0174923	1	0.22793	7.849	1.429	7.807	1.458	7.144	1.502	0.77213	-0.042	-0.00774059	1	0.091379	-0.705	-0.135777	1	1.3331	-0.663	-0.128036	1	1.2228	8.306	1.825	7.425	1.657	7.373	1.267	2.036
Sphingolipids	NA	SM C20:2	13.1387	0.117952	0.293	0.061	0.246	0.051	0.242	0.058	1.8822	-0.047	-0.252242	1	2.3965	-0.051	-0.275894	1	2.1769	-0.004	-0.0236513	1	0.29841	0.254	0.038	0.275	0.07	0.25	0.068	1.0392	0.021	0.114603	1	0.68214	-0.004	-0.0229004	1	0.5349	-0.025	-0.137504	1	0.95936	0.312	0.063	0.256	0.062	0.242	0.064	3.6258
Sphingolipids	NA	SM C24:0	8.69689	0.944278	13.057	2.852	12.223	1.819	12.392	2.401	0.53185	-0.834	-0.095225	1	0.96498	-0.665	-0.0754144	1	0.64206	0.169	0.0198106	1	0.13546	12.57	2.076	13.025	1.843	12.084	2.236	1.2903	0.455	0.0512987	1	0.78376	-0.486	-0.0568866	1	0.71435	-0.941	-0.108185	1	1.4244	12.868	3.09	12.232	2.287	12.193	1.642	0.82294
Sphingolipids	NA	SM C24:1	9.16968	0.333248	34.617	5.786	31.05	4.964	31.517	6.696	1.1663	-3.567	-0.156887	1	1.997	-3.1	-0.13535	1	1.3984	0.467	0.0215369	1	0.1006	32.558	5.405	34.042	4.098	30.5	5.887	1.7197	1.484	0.0643037	1	0.98451	-2.058	-0.0942028	1	1.0515	-3.542	-0.158507	1	1.986	33.308	7.453	31.233	5.23	30.758	4.074	1.3188
Sphingolipids	NA	SM C26:0	14.6667	0.39121	0.124	0.028	0.12	0.032	0.107	0.028	1.8027	-0.004	-0.0473057	1	0.58473	-0.017	-0.212729	1	1.6895	-0.013	-0.165424	1	1.3424	0.112	0.026	0.118	0.027	0.119	0.027	0.18973	0.006	0.0752881	1	0.6166	0.007	0.0874628	1	0.83555	0.001	0.0121747	1	0.19662	0.11	0.03	0.105	0.025	0.104	0.025	0.7484
Sphingolipids	NA	SM C26:1	15.0943	0.209396	0.262	0.075	0.251	0.056	0.22	0.066	1.7928	-0.011	-0.0618794	1	0.21449	-0.042	-0.252063	1	1.4529	-0.031	-0.190184	1	1.7647	0.245	0.061	0.26	0.05	0.232	0.051	1.4223	0.015	0.0857299	1	0.90832	-0.013	-0.0786569	1	0.60602	-0.028	-0.164387	1	1.5618	0.244	0.06	0.248	0.046	0.24	0.049	0.14748
Aminoacids Related	trans-4-Hydroxyproline	t4-OH-Pro	7.35687	0.880028	12.628	4.622	10.296	2.557	9.902	2.767	1.6439	-2.332	-0.294542	1	1.6654	-2.726	-0.350834	1	1.6994	-0.394	-0.0562921	1	0.55479	11.722	4.358	9.878	2.446	9.026	2.156	0.064914	-1.844	-0.246928	1	1.2054	-2.696	-0.37706	0.903301	1.9273	-0.852	-0.130132	1	1.0872	10.994	3.412	10.945	5.366	10.64	4.706	0.66498
Aminoacids Related	Taurine	Taurine	7.56475	0.587489	44.408	5.516	43.917	6.585	41.6	5.002	1.5197	-0.491	-0.0160401	1	0.38293	-2.808	-0.0942361	1	1.5305	-2.317	-0.078196	1	1.1632	44.525	4.751	47.4	6.275	44.808	6.684	1.4915	2.875	0.0902714	1	1.4431	0.283	0.00914072	1	0.014992	-2.592	-0.0811307	1	1.1716	43.817	5.934	47.05	13.038	42.6	4.484	0.10949
Bile Acids	Taurocholic acid	TCA	7.23104	0.155028	0.123	0.115	0.125	0.087	0.071	0.032	1.5555	0.002	0.0232698	1	0.61208	-0.052	-0.792767	1	1.1958	-0.054	-0.816037	1	2.1825	0.111	0.05	0.073	0.032	0.072	0.031	1.4092	-0.038	-0.604591	1	2.7064	-0.039	-0.624491	1	2.8225	-0.001	-0.0198996	1	0.00073267	0.106	0.088	0.1	0.09	0.083	0.055	0.53577
Bile Acids	Taurochenodeoxycholic acid	TCDCA	6.75676	0.0903954	0.29	0.196	0.304	0.231	0.184	0.139	2.0927	0.014	0.0680184	1	0.10116	-0.106	-0.656347	1	1.8203	-0.12	-0.724366	1	2.0777	0.305	0.177	0.227	0.126	0.209	0.176	0.22493	-0.078	-0.426117	1	0.91904	-0.096	-0.545306	1	1.6463	-0.018	-0.119189	1	1.0495	0.293	0.227	0.235	0.194	0.251	0.192	0.6476
Triacylglycerols	NA	TG(14:0_34:1)	17.3262	0.0771159	18.983	11.005	16.5	9.732	22.733	17.791	0.59355	-2.483	-0.202242	1	1.0089	3.75	0.26008	1	0.27536	6.233	0.462322	0.863272	1.0849	22.881	12.843	21.884	14.107	27.054	21.846	0.58497	-0.997	-0.0642736	1	0.48412	4.173	0.241692	1	0.13745	5.17	0.305965	1	0.52326	16.233	8.621	19.62	10.735	22.032	13.519	1.458
Triacylglycerols	NA	TG(14:0_34:2)	18.1036	0.13276	11.079	5.305	9.696	5.252	12.912	8.456	0.83458	-1.383	-0.192366	1	1.0803	1.833	0.220885	1	0.46089	3.216	0.413251	0.620912	1.3916	13.012	6.106	12.528	6.866	14.983	10.018	0.59785	-0.484	-0.0546866	1	0.39432	1.971	0.203484	1	0.28649	2.455	0.25817	1	0.60449	10.312	5.477	11.558	5.401	13.046	6.681	1.4073
Triacylglycerols	NA	TG(14:0_34:3)	18.0387	0.151695	2.546	1.257	2.275	1.127	2.848	1.597	0.82834	-0.271	-0.162366	1	0.8475	0.302	0.161717	1	0.5062	0.573	0.324083	1	1.303	2.919	1.513	2.769	1.467	3.152	1.855	0.53769	-0.15	-0.0761092	1	0.38444	0.233	0.110793	1	0.18558	0.383	0.186902	1	0.52357	2.433	1.314	2.402	0.863	2.769	1.386	0.8924
Triacylglycerols	NA	TG(14:0_36:2)	23.651	0.166722	26.433	11.53	23.282	10.524	29.583	14.086	0.85459	-3.151	-0.183125	1	1.1443	3.15	0.162428	1	0.46635	6.301	0.345553	1	1.4176	27.925	12.378	26.683	13.722	29.95	12.797	0.69777	-1.242	-0.0656364	1	0.47031	2.025	0.100999	1	0.29943	3.267	0.166635	1	0.69242	23.85	11.467	28.233	8.847	29.995	12.13	2.0449
Triacylglycerols	NA	TG(14:0_36:3)	9.2483	0.391464	17.916	6.162	16.558	6.15	20.558	7.508	1.5977	-1.358	-0.11372	1	0.73571	2.642	0.198451	1	1.1823	4	0.312171	1	2.0539	19.306	6.91	18.925	7.726	21	7.301	0.66895	-0.381	-0.028756	1	0.17999	1.694	0.12134	1	0.71922	2.075	0.150096	1	0.90006	16.977	7.982	18.8	6.372	18.632	7.094	1.2106
Triacylglycerols	NA	TG(14:0_36:4)	10.4413	0.657608	5.124	1.95	5.387	2.656	6.093	1.941	1.7124	0.263	0.0722116	1	0.21619	0.969	0.249882	1	1.6497	0.706	0.177671	1	1.531	5.602	2.169	6.105	2.401	6.332	1.932	0.0085932	0.503	0.124049	1	0.61898	0.73	0.176719	1	1.2396	0.227	0.05267	1	0.5639	4.923	2.226	5.362	2.589	5.115	1.896	0.6568
Triacylglycerols	NA	TG(14:0_38:5)	19	0.401177	0.425	0.17	0.44	0.178	0.485	0.208	0.87421	0.015	0.0500407	1	0.23611	0.06	0.190522	1	0.80459	0.045	0.140481	1	0.66634	0.45	0.176	0.491	0.163	0.535	0.241	0.18487	0.041	0.125798	1	0.86723	0.085	0.249614	1	0.97715	0.044	0.123816	1	0.28381	0.493	0.181	0.585	0.219	0.562	0.225	1.4529
Triacylglycerols	NA	TG(16:0_32:3)	20.7194	0.133926	2.127	1.204	2.082	1.41	2.39	1.493	0.62797	-0.045	-0.03085	1	0.5651	0.263	0.168191	1	0.42284	0.308	0.199041	1	0.91328	2.555	1.351	2.6	1.719	2.872	1.908	0.50494	0.045	0.0251883	1	0.37523	0.317	0.168732	1	0.15971	0.272	0.143544	1	0.45926	2.094	1.09	2.104	0.926	2.608	1.714	0.79393
Triacylglycerols	NA	TG(16:0_34:1)	16.5519	0.328615	116.908	50.667	105.792	59.358	139.95	112.677	0.53565	-11.116	-0.144143	1	1.1721	23.042	0.259538	1	0.2048	34.158	0.403681	1	1.0497	122.258	54.398	122.7	68.519	152.35	137.176	0.43118	0.442	0.00520638	1	0.28217	30.092	0.317461	1	0.24758	29.65	0.312254	1	0.43295	103.367	51.382	120.3	78.647	131.425	81.534	1.208
Triacylglycerols	NA	TG(16:0_34:2)	9.04794	0.548575	95.533	40.775	86.492	54.667	110.667	76.483	0.7939	-9.041	-0.143432	1	1.218	15.134	0.212154	1	0.41067	24.175	0.355586	0.790904	1.3837	96.775	41.277	96.792	54.431	115.917	90.941	0.48762	0.017	0.000253409	1	0.2338	19.142	0.260386	1	0.38556	19.125	0.260132	1	0.54593	86.375	41.266	89.917	53.274	100.067	50.093	0.75807
Triacylglycerols	NA	TG(16:0_34:3)	8.69182	0.525896	24.992	10.112	21.658	11.221	26.9	15.675	0.64256	-3.334	-0.206566	1	1.4541	1.908	0.10614	1	0.20661	5.242	0.312706	1	1.4397	24.717	10.594	23.867	10.989	27.742	18.426	0.47157	-0.85	-0.0504864	1	0.30076	3.025	0.166568	1	0.24907	3.875	0.217055	1	0.49027	22.534	10.225	20.717	10.047	24.368	10.696	0.24067
Triacylglycerols	NA	TG(16:0_34:4)	10.1243	0.477765	2.848	1.406	2.543	1.123	3.192	1.726	0.97562	-0.305	-0.163418	1	1.0057	0.344	0.164512	1	0.6066	0.649	0.327929	1	1.4863	2.769	1.337	2.773	1.192	3.281	2.277	0.3298	0.004	0.00208256	1	0.0001706	0.512	0.244771	1	0.48853	0.508	0.242688	1	0.47243	2.574	1.089	2.394	1.037	3.002	1.626	0.49724
Triacylglycerols	NA	TG(16:0_35:3)	21.7049	0.162885	2.098	0.871	1.828	0.812	2.112	0.785	0.53117	-0.27	-0.198749	1	1.3865	0.014	0.00959516	1	0.10448	0.284	0.208344	1	1.4039	2.14	0.88	2.046	0.722	2.234	0.955	0.48138	-0.094	-0.0648047	1	0.28806	0.094	0.0620184	1	0.25322	0.188	0.126823	1	0.52134	1.788	0.8	1.64	0.567	1.756	0.478	0.095184
Triacylglycerols	NA	TG(16:0_36:2)	8.91558	0.231754	283.5	93.911	242.5	81.924	298.333	122.637	0.56486	-41	-0.225364	1	1.7513	14.833	0.0735748	1	0.089617	55.833	0.298939	1	1.4421	273	86.664	258.833	98.819	288.417	122.984	0.73817	-14.167	-0.0768794	1	0.65746	15.417	0.0792553	1	0.10115	29.584	0.156135	1	0.62375	251.167	93.482	256.667	83.356	286.5	88.222	1.1273
Triacylglycerols	NA	TG(16:0_36:3)	9.27872	0.379033	205.333	55.41	192.75	76.282	222.667	56.752	1.3197	-12.583	-0.0912346	1	1.0173	17.334	0.116922	1	0.96195	29.917	0.208157	1	1.8685	198.583	54.808	200.667	55.866	216.417	54.048	0.5565	2.084	0.0150613	1	0.10319	17.834	0.124072	1	1.0754	15.75	0.10901	1	0.94357	190.033	65.215	171.333	41.006	187.217	46.753	0.32334
Triacylglycerols	NA	TG(16:0_36:4)	9.39423	0.809725	59.708	16.453	67.8	46.763	69.917	20.591	1.4698	8.092	0.183361	1	0.4784	10.209	0.227719	1	1.6482	2.117	0.044358	1	1.0209	57.858	17.336	65.758	24.852	68.083	15.682	0.20546	7.9	0.18465	1	1.1363	10.225	0.234778	1	1.8897	2.325	0.0501282	1	0.6348	57.075	18.363	49.817	14.997	53.8	14.221	0.95846
Triacylglycerols	NA	TG(16:0_36:5)	8.88225	0.537684	8.294	2.94	8.262	2.811	9.188	2.167	1.431	-0.032	-0.00557699	1	0.0040987	0.894	0.147683	1	1.2632	0.926	0.15326	1	1.4469	7.961	2.964	8.629	2.232	9.283	2.788	0.095737	0.668	0.116244	1	0.91861	1.322	0.221641	1	1.3706	0.654	0.105398	1	0.56138	8.643	3.153	7.642	3.174	8.62	2.848	0.34756
Triacylglycerols	NA	TG(16:0_36:6)	20.6751	0.0972114	1.028	0.485	0.998	0.281	1.083	0.324	0.85949	-0.03	-0.0427285	1	0.13034	0.055	0.075193	1	0.71648	0.085	0.117922	1	0.81965	0.909	0.4	0.974	0.345	1.13	0.296	0.59689	0.065	0.0996415	1	0.70985	0.221	0.313971	1	2.2355	0.156	0.214329	1	1.6361	1.214	0.587	1	0.563	1.168	0.58	1.0036
Triacylglycerols	NA	TG(16:0_38:2)	18.6778	0.114147	3.959	1.647	3.551	1.237	3.813	1.489	0.082718	-0.408	-0.156911	1	1.0463	-0.146	-0.0542095	1	0.35378	0.262	0.102701	1	0.57284	3.602	1.469	3.567	1.338	3.751	1.721	0.20721	-0.035	-0.014087	1	0.16828	0.149	0.0584771	1	0.045562	0.184	0.072564	1	0.18505	3.593	1.252	4.107	1.279	4.037	1.368	1.4416
Triacylglycerols	NA	TG(16:0_38:3)	9.9541	0.253443	4.723	1.841	4.001	1.249	4.998	1.74	1.0878	-0.722	-0.239343	1	1.6976	0.275	0.0816474	1	0.53106	0.997	0.32099	1	2.0864	4.494	1.548	4.237	1.383	4.971	1.945	1.0794	-0.257	-0.084957	1	0.60274	0.477	0.145536	1	0.68793	0.734	0.230493	1	1.1543	4.103	1.256	4.421	1.236	4.421	1.344	0.8727
Triacylglycerols	NA	TG(16:0_38:4)	11.7947	0.380723	5.543	1.978	4.888	2.011	6.527	2.424	1.8522	-0.655	-0.181423	1	1.524	0.984	0.235753	1	1.3639	1.639	0.417176	0.182581	2.5176	5.458	1.965	5.271	2.016	6.33	2.782	1.1895	-0.187	-0.0502957	1	0.5006	0.872	0.213833	1	1.0652	1.059	0.264129	1	1.3503	4.752	1.801	5.082	1.49	5.248	1.512	1.1886
Triacylglycerols	NA	TG(16:0_38:5)	9.96536	0.219782	5.115	1.668	4.697	1.941	5.832	2.17	1.4995	-0.418	-0.122995	1	1.1545	0.717	0.189256	1	1.1003	1.135	0.312251	0.874376	2.0283	4.969	1.473	5.173	1.88	5.888	2.653	0.59482	0.204	0.0580456	1	0.092172	0.919	0.244822	1	1.1276	0.715	0.186776	1	0.89205	5.186	1.758	5.103	1.714	5.444	1.896	0.17168
Triacylglycerols	NA	TG(16:0_38:6)	8.96092	0.133595	2.992	1.015	3	1.396	3.288	0.93	1.1636	0.008	0.00385233	1	0.3288	0.296	0.1361	1	1.0587	0.288	0.132248	1	1.3082	2.783	0.921	3.059	1.087	3.374	1.263	0.22904	0.276	0.136419	1	0.61835	0.591	0.277819	1	1.4978	0.315	0.1414	1	0.79061	3.303	1.09	3.225	1.468	3.493	1.494	0.018433
Triacylglycerols	NA	TG(16:0_40:7)	24.014	0.0823352	3.773	1.438	3.376	1.465	3.638	1.206	0.24154	-0.397	-0.160397	1	1.0475	-0.135	-0.0525666	1	0.089404	0.262	0.107831	1	0.96971	3.468	1.353	3.549	1.659	3.574	1.217	0.31477	0.081	0.0333087	1	0.10299	0.106	0.0434357	1	0.32692	0.025	0.0101271	1	0.38871	3.974	1.384	3.547	2.126	3.792	2.007	1.0237
Triacylglycerols	NA	TG(16:1_36:3)	9.18079	0.292409	28.233	8.8	25.817	9.018	31.058	10.44	1.1977	-2.416	-0.129061	1	1.0776	2.825	0.137582	1	0.81863	5.241	0.266644	1	1.7557	27.525	9.247	27.658	10.085	30.508	9.996	0.64991	0.133	0.00695427	1	0.12934	2.983	0.148445	1	0.83307	2.85	0.141491	1	0.852	26.608	10.663	25.608	7.504	27.675	10.736	0.28343
Triacylglycerols	NA	TG(16:1_36:4)	9.14535	0.582363	8.235	2.795	8.134	3.568	9.375	2.611	1.5616	-0.101	-0.0178037	1	0.28505	1.14	0.18705	1	1.3566	1.241	0.204854	1	1.7038	7.98	2.823	8.714	3.19	9.27	2.959	0.093637	0.734	0.126946	1	0.66558	1.29	0.216181	1	1.4194	0.556	0.0892342	1	0.68742	8.142	3.634	7.528	3.237	7.776	2.658	0.27017
Triacylglycerols	NA	TG(16:1_36:5)	10.6329	0.446002	1.427	0.578	1.347	0.48	1.624	0.567	1.3179	-0.08	-0.0832355	1	0.48601	0.197	0.186566	1	1.0111	0.277	0.269802	1	1.5515	1.451	0.611	1.494	0.477	1.612	0.57	0.11034	0.043	0.0421326	1	0.39571	0.161	0.151804	1	0.81368	0.118	0.109672	1	0.46812	1.704	0.954	1.476	0.813	1.582	0.604	0.37663
Triacylglycerols	NA	TG(16:1_38:4)	21.6312	0.340535	1.062	0.37	1.012	0.518	1.221	0.405	1.5351	-0.05	-0.0695745	1	0.89685	0.159	0.201279	1	1.2432	0.209	0.270854	1	1.9207	1.067	0.383	1.088	0.467	1.25	0.483	0.84271	0.021	0.0281184	1	0.092913	0.183	0.228368	1	1.2362	0.162	0.20025	1	1.1547	0.981	0.392	1.041	0.345	1.101	0.349	1.2262
Triacylglycerols	NA	TG(16:1_38:5)	9.54064	0.564354	0.882	0.293	0.906	0.434	1.004	0.366	1.182	0.024	0.0387324	1	0.20208	0.122	0.186909	1	1.0986	0.098	0.148176	1	1.1978	0.929	0.265	0.929	0.396	1.016	0.418	0.70376	0	0	1	0.37666	0.087	0.12915	1	0.49585	0.087	0.12915	1	0.72526	0.915	0.349	0.986	0.312	1.018	0.329	1.2959
Triacylglycerols	NA	TG(17:0_36:3)	17.2139	0.102655	4.023	1.283	3.723	0.95	4.152	1.472	0.54329	-0.3	-0.111806	1	0.84055	0.129	0.0455347	1	0.25201	0.429	0.157341	1	1.0527	3.999	1.266	4.131	1.312	4.059	1.125	0.18964	0.132	0.0468518	1	0.27075	0.06	0.0214851	1	0.20113	-0.072	-0.0253667	1	0.077699	3.64	1.41	3.462	0.894	3.535	1.28	0.20665
Triacylglycerols	NA	TG(17:0_36:4)	9.19158	0.109346	1.188	0.439	1.28	0.513	1.362	0.402	1.345	0.092	0.107609	1	0.73209	0.174	0.197192	1	1.3603	0.082	0.0895829	1	0.83473	1.249	0.479	1.397	0.398	1.286	0.338	1.0254	0.148	0.161559	1	1.1193	0.037	0.0421172	1	0.53919	-0.111	-0.119441	1	0.70009	1.136	0.439	1.013	0.397	0.998	0.352	1.1553
Triacylglycerols	NA	TG(17:1_36:3)	22.7129	0.0998495	2.2	0.709	2.132	0.619	2.261	0.673	0.41452	-0.068	-0.0452961	1	0.33793	0.061	0.0394575	1	0.27205	0.129	0.0847536	1	0.61186	2.211	0.791	2.259	0.709	2.286	0.742	0.047934	0.048	0.0309852	1	0.20374	0.075	0.0481264	1	0.28199	0.027	0.0171411	1	0.079352	2.091	0.675	2.093	0.726	2.074	0.638	0.068348
Triacylglycerols	NA	TG(17:1_36:4)	9.30233	0.190151	0.667	0.252	0.685	0.27	0.748	0.177	1.5051	0.018	0.0384172	1	0.28485	0.081	0.165352	1	1.4251	0.063	0.126934	1	1.337	0.653	0.223	0.732	0.251	0.729	0.23	0.40777	0.079	0.164761	1	0.90584	0.076	0.158836	1	1.0847	-0.003	-0.00592483	1	0.1002	0.748	0.239	0.75	0.333	0.712	0.223	0.4777
Triacylglycerols	NA	TG(18:0_34:2)	10.9322	0.363885	9.599	4.119	8.883	4.884	11.687	7.349	1.324	-0.716	-0.111837	1	0.87908	2.088	0.283949	1	0.96084	2.804	0.395786	0.383058	1.7291	10.448	3.838	10.203	5.14	12.822	9.294	0.8736	-0.245	-0.0342334	1	0.49784	2.374	0.295395	1	0.58595	2.619	0.329628	1	0.91087	7.817	3.682	8.908	4.802	9.114	4.922	1.0025
Triacylglycerols	NA	TG(18:0_34:3)	11.1364	0.172952	2.318	0.947	2.037	0.865	2.416	1.181	0.56691	-0.281	-0.186435	1	1.2276	0.098	0.0597399	1	0.18546	0.379	0.246174	1	1.2966	2.376	1.102	2.268	0.971	2.675	1.639	0.5651	-0.108	-0.0671142	1	0.35805	0.299	0.171004	1	0.30604	0.407	0.238118	1	0.58434	1.941	0.762	2.049	0.838	2.215	1.022	0.81572
Triacylglycerols	NA	TG(18:0_36:1)	23.1533	0.0511859	4.045	2.13	3.225	1.668	4.339	2.623	0.77735	-0.82	-0.326841	1	1.552	0.294	0.101223	1	0.28791	1.114	0.428063	0.427035	1.7075	3.973	1.583	3.822	1.984	4.414	2.632	0.67387	-0.151	-0.055901	1	0.54141	0.441	0.151858	1	0.17623	0.592	0.207759	1	0.60522	2.978	1.256	3.969	1.931	3.918	2.361	1.8425
Triacylglycerols	NA	TG(18:0_36:3)	10.3698	0.0718565	17.725	5.161	18.192	6.895	20.325	5.701	1.5732	0.467	0.0375185	1	0.069242	2.6	0.19747	1	1.4754	2.133	0.159951	1	1.4128	17.417	5.39	18.25	5.681	19.767	5.286	0.36696	0.833	0.0674003	1	0.44535	2.35	0.182598	1	1.4104	1.517	0.115197	1	0.93347	15.675	5.702	16.905	5.418	17.008	5.91	0.83357
Triacylglycerols	NA	TG(18:0_36:4)	11.4032	0.31483	6.898	2.079	7.645	4.667	8.124	2.481	1.4596	0.747	0.148338	1	0.28832	1.226	0.236012	1	1.5688	0.479	0.0876737	1	1.1337	6.278	2.036	7.358	2.564	7.562	1.954	0.33343	1.08	0.229009	1	1.234	1.284	0.268463	1	1.9338	0.204	0.0394542	1	0.49844	5.748	1.985	6.008	2.361	5.916	1.987	0.19798
Triacylglycerols	NA	TG(18:0_36:5)	9.07928	0.111532	1.076	0.48	1.13	0.44	1.144	0.255	0.93661	0.054	0.0706447	1	0.53422	0.068	0.088409	1	1.0022	0.014	0.0177643	1	0.55968	1.016	0.479	1.097	0.36	1.12	0.366	0.3023	0.081	0.110663	1	0.80634	0.104	0.140598	1	0.95543	0.023	0.0299352	1	0.1687	1.202	0.461	1.184	0.683	1.225	0.423	0.057518
Triacylglycerols	NA	TG(18:1_32:2)	24.1008	0.124412	26.542	9.831	24.158	9.389	29.717	11.873	1.2171	-2.384	-0.135776	1	0.90821	3.175	0.163011	1	0.82855	5.559	0.298787	1	1.718	28.333	10.629	27.908	12.309	30.583	12.171	0.50987	-0.425	-0.0218046	1	0.1938	2.25	0.110247	1	0.45779	2.675	0.132051	1	0.62488	24.708	11.839	26.925	7.199	28.048	10.843	1.4309
Triacylglycerols	NA	TG(18:1_32:3)	7.69231	0.07641	3.095	1.631	3.157	1.354	3.302	1.177	0.78822	0.062	0.0286149	1	0.31647	0.207	0.0934007	1	0.76541	0.145	0.0647859	1	0.5739	3.447	1.675	3.506	1.664	3.56	1.331	0.11378	0.059	0.0244847	1	0.10764	0.113	0.0465359	1	0.37729	0.054	0.0220512	1	0.26447	3.098	1.437	3.32	1.248	3.457	1.324	1.1475
Triacylglycerols	NA	TG(18:1_34:1)	10.0547	0.199325	496.083	162.149	426.667	147.102	516.5	205.435	0.49586	-69.416	-0.217471	1	1.7114	20.417	0.0581868	1	0.032613	89.833	0.275658	1	1.3752	476.833	154.62	451.25	166.698	498.417	203.207	0.70133	-25.583	-0.0795572	1	0.63668	21.584	0.0638692	1	0.064909	47.167	0.143426	1	0.58441	420.417	152.063	434	140.753	483.083	152.256	1.1767
Triacylglycerols	NA	TG(18:1_34:2)	8.97622	0.279953	250.167	69.018	230.917	80.529	267	73.999	1.095	-19.25	-0.115517	1	1.1574	16.833	0.0939482	1	0.70193	36.083	0.209465	1	1.7278	243.25	73.196	241.833	74.683	260	69.094	0.60869	-1.417	-0.00842868	1	0.11064	16.75	0.0960718	1	0.77651	18.167	0.1045	1	0.83955	227.333	78.593	217.417	48.073	239.833	68.747	0.46908
Triacylglycerols	NA	TG(18:1_34:3)	10.3429	0.196006	43.692	13.329	39.875	10.527	46.217	13.566	0.98671	-3.817	-0.131885	1	1.0305	2.525	0.0810545	1	0.59035	6.342	0.212939	1	1.6129	41.983	14.196	42.083	12.415	45.65	13.709	0.38415	0.1	0.00343229	1	0.090914	3.667	0.12081	1	0.73086	3.567	0.117377	1	0.65263	40.55	14.755	37.425	8.874	42.467	13.474	0.27958
Triacylglycerols	NA	TG(18:1_34:4)	12.0233	0.1729	4.877	1.837	4.488	1.521	5.288	1.617	1.122	-0.389	-0.119921	1	0.82415	0.411	0.116728	1	0.78429	0.8	0.23665	1	1.5939	4.552	1.904	4.79	1.878	5.169	1.743	0.21798	0.238	0.0735251	1	0.36289	0.617	0.183385	1	0.97161	0.379	0.10986	1	0.59874	4.482	1.964	4.104	1.588	4.693	1.625	0.34471
Triacylglycerols	NA	TG(18:1_35:3)	19.0135	0.054153	2.411	0.774	2.276	0.641	2.478	0.764	0.48702	-0.135	-0.0831311	1	0.66491	0.067	0.0395445	1	0.25385	0.202	0.122676	1	0.87808	2.393	0.843	2.495	0.872	2.474	0.728	0.0774	0.102	0.0602194	1	0.24543	0.081	0.0480251	1	0.34215	-0.021	-0.0121943	1	0.07104	2.302	0.848	2.298	0.726	2.34	0.815	0.2476
Triacylglycerols	NA	TG(18:1_36:0)	17.2054	0.0500775	5.327	2.229	4.932	1.961	5.577	2.439	0.54859	-0.395	-0.11115	1	0.68107	0.25	0.066166	1	0.30261	0.645	0.177316	1	0.95272	5.348	1.888	5.428	2.315	5.555	2.34	0.15673	0.08	0.0214213	1	0.089562	0.207	0.0547874	1	0.094181	0.127	0.0333662	1	0.16393	4.128	1.578	5.003	1.816	5.236	2.427	2.0178
Triacylglycerols	NA	TG(18:1_36:1)	10.7346	0.0516275	49.417	18.396	49.8	19.264	52.533	19.939	0.51425	0.383	0.0111383	1	0.023725	3.116	0.0882165	1	0.44783	2.733	0.0770782	1	0.49558	46.833	15.08	51.067	23.82	50.217	17.586	0.12857	4.234	0.124866	1	0.35233	3.384	0.10065	1	0.45329	-0.85	-0.0242155	1	0.067289	40.433	13.221	52.175	20.573	54.717	26.73	2.3314
Triacylglycerols	NA	TG(18:1_36:2)	10.283	0.0793321	192	58.256	214.775	84.772	212.675	81.953	0.45168	22.775	0.16172	1	0.78602	20.675	0.147544	1	0.61106	-2.1	-0.0141756	1	0.05655	183.167	58.076	214.15	103.234	196.933	66.384	0.62228	30.983	0.225462	1	0.79184	13.766	0.104545	1	0.5265	-17.217	-0.120917	1	0.3101	163.517	54.322	215.333	98.271	230.108	122.065	2.2334
Triacylglycerols	NA	TG(18:1_36:3)	10.108	0.345962	123.992	34.774	157.15	84.931	147.225	47.67	0.97426	33.158	0.341895	1	1.676	23.233	0.247776	1	1.4242	-9.925	-0.0941196	1	0.17022	119.183	39.038	147.342	55.272	139.567	43.803	1.0293	28.159	0.30599	1	1.6188	20.384	0.227779	1	1.4865	-7.775	-0.0782109	1	0.28349	110.758	38.725	134.042	64.809	130.275	58.46	1.2004
Triacylglycerols	NA	TG(18:1_36:4)	10.3683	0.733313	40.942	12.308	65.442	64.828	52.325	19.222	1.015	24.5	0.676635	1	1.9795	11.383	0.353919	1	1.8027	-13.117	-0.322716	1	0.37328	39.192	13.021	55.183	28.106	49.6	15.873	1.3338	15.991	0.493665	1	2.0323	10.408	0.339781	1	2.0281	-5.583	-0.153884	1	0.37334	38.725	13.991	43.708	21.976	42.708	18.243	0.58813
Triacylglycerols	NA	TG(18:1_36:5)	9.10675	0.539363	8.088	3.041	10.568	5.694	9.71	4.287	0.75341	2.48	0.385847	1	1.4659	1.622	0.263688	1	1.1612	-0.858	-0.122159	1	0.24545	7.786	3.117	9.967	4.769	9.544	4.133	0.79388	2.181	0.356277	1	1.3747	1.758	0.293712	1	1.2795	-0.423	-0.0625653	1	0.15073	8.449	4.256	9.215	6.277	8.812	4.093	0.29926
Triacylglycerols	NA	TG(18:1_36:6)	9.16335	0.135327	1.398	0.805	1.637	0.931	1.623	0.855	0.81727	0.239	0.22769	1	0.84973	0.225	0.215299	1	0.97147	-0.014	-0.0123913	1	0.21018	1.298	0.704	1.554	0.888	1.51	0.733	0.39995	0.256	0.259696	1	0.86571	0.212	0.218258	1	1.019	-0.044	-0.041438	1	0.078491	1.73	1.197	1.84	1.487	1.751	1.072	0.28475
Triacylglycerols	NA	TG(18:1_38:5)	9.82499	0.0555513	7.632	2.014	7.055	2.47	7.897	2.203	0.66441	-0.577	-0.113415	1	1.1321	0.265	0.0492435	1	0.30888	0.842	0.162659	1	1.3136	7.283	1.857	7.364	2.586	7.471	2.03	0.34089	0.081	0.0159568	1	0.20129	0.188	0.0367685	1	0.18711	0.107	0.0208117	1	0.33711	7.692	2.179	7.558	1.918	7.932	2.61	0.21992
Triacylglycerols	NA	TG(18:1_38:6)	10.3574	0.0811211	4.133	1.686	4.301	2.044	4.312	1.538	0.59048	0.168	0.0574828	1	0.069062	0.179	0.0611678	1	0.58699	0.011	0.00368505	1	0.52591	3.881	1.513	4.412	2.105	4.154	1.562	0.33333	0.531	0.185004	1	0.55372	0.273	0.0980728	1	0.57257	-0.258	-0.0869316	1	0.05863	5.102	2.078	4.925	2.806	5.157	2.761	0.29495
Triacylglycerols	NA	TG(18:2_30:0)	17.7613	0.105575	8.248	3.642	7.729	4.087	9.928	5.694	1.1848	-0.519	-0.0937626	1	0.6416	1.68	0.267459	1	0.87232	2.199	0.361221	1	1.4951	10.452	4.376	10.69	5.709	12.227	7.764	0.38203	0.238	0.0324828	1	0.10823	1.775	0.226291	1	0.41526	1.537	0.193809	1	0.47967	7.838	3.976	8.444	3.64	9.067	4.597	0.9779
Triacylglycerols	NA	TG(18:2_32:0)	9.50393	0.44503	28.325	9.831	28.175	15.843	33.383	16.789	1.1635	-0.15	-0.00766035	1	0.49718	5.058	0.237038	1	0.92794	5.208	0.244698	1	1.3298	30.667	11.041	31.408	12.773	36.508	21.69	0.39568	0.741	0.034445	1	0.11011	5.841	0.251526	1	0.76077	5.1	0.217081	1	0.64698	26.508	12.004	25.158	11.014	27.51	11.487	0.20371
Triacylglycerols	NA	TG(18:2_34:0)	9.61486	0.341021	22.4	6.245	21.3	9.194	25.158	7.988	1.4643	-1.1	-0.0726453	1	0.91303	2.758	0.167519	1	1.1257	3.858	0.240164	1	1.869	22.792	6.243	22.925	7.106	25.65	9.327	0.67331	0.133	0.00839421	1	0.022725	2.858	0.170431	1	1.0059	2.725	0.162037	1	0.9702	20.3	7.402	19.467	5.762	20.677	5.931	0.18466
Triacylglycerols	NA	TG(18:2_34:1)	9.68977	0.364007	189.917	50.253	182.25	75.236	207.917	53.648	1.3449	-7.667	-0.0594502	1	0.80269	18	0.130639	1	1.0566	25.667	0.190089	1	1.742	185.333	51.335	188.667	55.15	202.417	48.79	0.51865	3.334	0.0257223	1	0.15405	17.084	0.127211	1	1.1309	13.75	0.101488	1	0.92687	175.833	59.414	161.667	37.176	174.033	43.928	0.2121
Triacylglycerols	NA	TG(18:2_34:2)	9.77365	0.901928	89.692	28.124	103.542	81.215	107.033	38.403	1.3925	13.85	0.207165	1	0.35602	17.341	0.255004	1	1.5101	3.491	0.0478396	1	1.0254	87.25	27.679	100.167	46.729	102.833	27.063	0.07809	12.917	0.19918	1	0.89199	15.583	0.237076	1	1.6869	2.666	0.037896	1	0.59032	84.133	30.343	76.067	24.27	78.033	23.226	0.82647
Triacylglycerols	NA	TG(18:2_34:3)	8.60983	0.753714	13.933	4.798	14.38	6.639	15.937	4.422	1.4817	0.447	0.0455577	1	0.20775	2.004	0.193874	1	1.3564	1.557	0.148316	1	1.3236	13.711	4.959	15.228	5.189	15.9	5.065	0.23108	1.517	0.151393	1	0.97467	2.189	0.213693	1	1.3781	0.672	0.0623003	1	0.43083	14.517	5.929	13.378	6.168	13.644	4.659	0.50711
Triacylglycerols	NA	TG(18:2_34:4)	11.6814	0.591416	1.563	0.635	1.641	0.702	1.849	0.586	1.6113	0.078	0.0702575	1	0.32666	0.286	0.242427	1	1.5566	0.208	0.17217	1	1.3501	1.509	0.63	1.71	0.652	1.808	0.609	0.099384	0.201	0.180404	1	0.91768	0.299	0.260802	1	1.5885	0.098	0.0803984	1	0.61073	1.779	0.969	1.651	1.006	1.658	0.741	0.35511
Triacylglycerols	NA	TG(18:2_35:2)	21.3058	0.131302	2.892	0.956	2.961	1.092	3.078	0.906	0.68547	0.069	0.0340169	1	0.21389	0.186	0.0899257	1	0.65054	0.117	0.0559087	1	0.52077	2.843	0.956	3.08	1.012	3.069	0.983	0.29724	0.237	0.115516	1	0.63351	0.226	0.110355	1	0.6991	-0.011	-0.00516171	1	0.035331	3.018	1.149	2.987	1.147	2.923	1.101	0.22074
Triacylglycerols	NA	TG(18:2_35:3)	19.7847	0.299006	0.886	0.315	0.973	0.487	0.966	0.296	0.73487	0.087	0.135133	1	0.69266	0.08	0.124716	1	0.84163	-0.007	-0.0104166	1	0.24223	0.842	0.27	1.025	0.358	1.005	0.346	0.9308	0.183	0.283732	1	1.6585	0.163	0.255303	1	1.5668	-0.02	-0.0284284	1	0.1396	1.022	0.367	1.026	0.48	0.949	0.352	0.50071
Triacylglycerols	NA	TG(18:2_36:0)	9.23077	0.088275	2.434	0.828	2.499	0.999	2.862	0.795	1.8129	0.065	0.0380217	1	0.12545	0.428	0.233695	1	1.6867	0.363	0.195673	1	1.6491	2.513	0.734	2.598	0.785	2.819	0.819	0.42525	0.085	0.0479908	1	0.27335	0.306	0.165773	1	1.1782	0.221	0.117782	1	0.85391	2.149	0.784	2.28	0.662	2.234	0.727	0.61358
Triacylglycerols	NA	TG(18:2_36:1)	9.66778	0.163596	22.342	5.942	24.375	11.118	25.525	6.714	1.346	2.033	0.125644	1	0.53293	3.183	0.192153	1	1.4735	1.15	0.0665087	1	0.8862	21.758	6.145	24.258	7.663	24.617	6.158	0.30822	2.5	0.156915	1	0.98533	2.859	0.178109	1	1.4056	0.359	0.0211943	1	0.31638	20	6.708	22.883	7.989	22.609	8.287	1.234
Triacylglycerols	NA	TG(18:2_36:2)	9.57299	0.424207	66.692	19.291	87.267	55.837	80.458	26.413	1.0458	20.575	0.387922	1	1.706	13.766	0.270722	1	1.542	-6.809	-0.1172	1	0.13136	64.392	20.115	81.508	32.165	76.325	21.73	1.1072	17.116	0.34006	1	1.7313	11.933	0.245274	1	1.6915	-5.183	-0.094786	1	0.28854	57.267	20.075	69.7	32.908	66.55	29.045	1.1934
Triacylglycerols	NA	TG(18:2_36:3)	9.09747	0.658739	38.308	13.853	77.75	117.435	56.033	33.547	1.1211	39.442	1.0212	0.415781	2.1104	17.725	0.548631	0.980987	1.851	-21.717	-0.472566	1	0.29835	37.6	15.714	59.925	46.48	51.508	20.658	1.354	22.325	0.672425	0.399925	2.1395	13.908	0.454064	1	2.0459	-8.417	-0.218361	1	0.36645	35.358	13.763	43.792	25.522	37.875	18.196	0.48779
Triacylglycerols	NA	TG(18:2_36:4)	10.5237	0.384593	13.201	4.75	40.062	80.766	22.211	16.297	1.2232	26.861	1.60159	0.0381895	2.3582	9.01	0.750627	0.214897	2.1916	-17.851	-0.85096	1	0.39326	12.982	4.991	26.256	28.425	19.86	9.725	1.5507	13.274	1.01613	0.0530305	2.3155	6.878	0.613353	0.3516	2.2445	-6.396	-0.402782	1	0.49322	13.532	6.002	16.363	10.82	13.882	7.185	0.10713
Triacylglycerols	NA	TG(18:2_36:5)	8.21288	0.718778	2.899	1.3	4.598	3.844	3.953	1.995	1.0752	1.699	0.665451	0.747023	1.9787	1.054	0.447393	1	1.6453	-0.645	-0.218059	1	0.2769	2.766	1.298	4.155	2.128	3.992	2.065	1.103	1.389	0.587047	0.486061	1.9865	1.226	0.529311	0.817923	1.8459	-0.163	-0.0577368	1	0.17948	3.418	2.217	4.209	3.704	3.401	1.758	0.17525
Triacylglycerols	NA	TG(18:2_38:4)	11.9733	0.335178	2.319	0.635	2.422	1.102	2.618	0.696	1.2762	0.103	0.062696	1	0.019027	0.299	0.174962	1	1.2736	0.196	0.112266	1	1.1613	2.151	0.589	2.526	0.973	2.516	0.668	0.36291	0.375	0.231847	1	1.0852	0.365	0.226124	1	1.7762	-0.01	-0.00572272	1	0.3253	2.29	0.728	2.385	1.053	2.106	0.761	0.54514
Triacylglycerols	NA	TG(18:2_38:5)	10.817	0.254313	3.013	0.835	3.06	1.536	3.232	0.829	0.91459	0.047	0.022331	1	0.33048	0.219	0.101227	1	0.82126	0.172	0.0788955	1	1.0613	2.79	0.737	3.201	1.256	3.164	0.741	0.29729	0.411	0.198258	1	0.90175	0.374	0.181484	1	1.489	-0.037	-0.0167731	1	0.28029	2.953	0.941	2.901	1.315	2.692	1	0.79578
Triacylglycerols	NA	TG(18:2_38:6)	11.3533	0.279802	1.826	0.774	2.23	1.416	2.117	0.81	0.89498	0.404	0.288357	1	0.87864	0.291	0.213335	1	1.1332	-0.113	-0.0750224	1	0.24414	1.711	0.741	2.199	1.086	2.02	0.727	0.73755	0.488	0.362008	1	1.2331	0.309	0.239516	1	1.3704	-0.179	-0.122492	1	0.097786	2.076	0.994	2.092	1.574	1.836	1.086	0.88239
Triacylglycerols	NA	TG(18:3_30:0)	15.7319	0.0612232	1.251	0.797	1.153	0.85	1.357	0.84	0.61501	-0.098	-0.117689	1	0.63199	0.106	0.117339	1	0.37476	0.204	0.235028	1	0.98482	1.534	0.984	1.485	0.979	1.543	0.965	0.14293	-0.049	-0.0468356	1	0.19402	0.009	0.00843958	1	0.10321	0.058	0.0552751	1	0.075211	1.097	0.562	1.083	0.383	1.367	0.901	0.96069
Triacylglycerols	NA	TG(18:3_32:0)	10.0601	0.168828	3.657	1.9	3.237	1.561	4.073	2.292	0.92649	-0.42	-0.176003	1	0.98955	0.416	0.155431	1	0.55678	0.836	0.331434	1	1.4561	3.773	1.898	3.646	1.745	4.51	2.873	0.70681	-0.127	-0.0493975	1	0.23943	0.737	0.257415	1	0.69324	0.864	0.306813	1	0.87463	3.229	1.382	3.055	1.098	3.813	2.153	0.65142
Triacylglycerols	NA	TG(18:3_32:1)	9.27548	0.329107	4.762	2.413	4.233	1.71	5.352	2.419	1.0774	-0.529	-0.169887	1	0.89691	0.59	0.16851	1	0.70867	1.119	0.338398	1	1.5325	4.905	2.433	4.756	1.946	5.572	2.776	0.52784	-0.149	-0.0445044	1	0.12328	0.667	0.183942	1	0.5972	0.816	0.228447	1	0.6991	4.432	2.082	4.288	1.276	5.188	2.308	1.1206
Triacylglycerols	NA	TG(18:3_34:0)	8.98939	0.106178	2.768	1.094	2.467	0.802	3.033	0.993	1.353	-0.301	-0.166086	1	1.1798	0.265	0.131902	1	0.89115	0.566	0.297988	1	2.0174	2.752	1.108	2.698	0.862	3.033	1.138	0.63411	-0.054	-0.0285901	1	0.10518	0.281	0.140265	1	0.79799	0.335	0.168855	1	0.88205	2.747	0.881	2.582	0.648	3.059	1.219	0.57086
Triacylglycerols	NA	TG(18:3_34:1)	9.78854	0.201206	23.375	8.102	22.192	6.34	25.575	6.936	1.33	-1.183	-0.0749267	1	0.55766	2.2	0.129768	1	1.0308	3.383	0.204695	1	1.6479	22.858	7.982	23.033	6.157	25.175	7.888	0.37304	0.175	0.0110032	1	0.16506	2.317	0.139293	1	0.82939	2.142	0.128289	1	0.6823	22.218	7.37	19.858	4.392	23.958	7.567	0.31361
Triacylglycerols	NA	TG(18:3_34:2)	9.00468	0.465974	12.172	4.18	11.703	3.455	13.521	2.915	1.7314	-0.469	-0.0566878	1	0.31938	1.349	0.151636	1	1.4336	1.818	0.208323	1	2.0559	11.673	4.156	12.291	3.211	13.365	3.204	0.1965	0.618	0.0744269	1	0.692	1.692	0.195284	1	1.5157	1.074	0.120858	1	0.94559	11.642	4.691	10.255	3.994	11.603	3.662	0.20567
Triacylglycerols	NA	TG(18:3_34:3)	10.3834	0.314313	2.246	1.101	2.144	0.775	2.536	0.845	1.359	-0.102	-0.067053	1	0.15712	0.29	0.175197	1	1.117	0.392	0.24225	1	1.4755	2.151	1.051	2.191	0.869	2.518	0.933	0.49282	0.04	0.026582	1	0.2338	0.367	0.227271	1	1.1544	0.327	0.200689	1	0.94033	2.566	1.568	2.227	1.413	2.408	1.009	0.38566
Triacylglycerols	NA	TG(18:3_36:1)	8.69565	0.0774634	3.012	1.297	3.224	1.44	3.19	0.892	0.74496	0.212	0.09813	1	0.39254	0.178	0.0828347	1	0.8397	-0.034	-0.0152953	1	0.44329	2.77	1.06	3.155	1.233	3.136	0.899	0.40008	0.385	0.187754	1	0.9751	0.366	0.17904	1	1.2595	-0.019	-0.00871445	1	0.18955	2.745	0.959	2.846	1.263	3.121	1.263	0.77848
Triacylglycerols	NA	TG(18:3_36:2)	10.6151	0.143295	12.272	4.495	15.043	7.325	14.278	5.82	0.72214	2.771	0.293722	1	1.1529	2.006	0.218424	1	1.034	-0.765	-0.0752984	1	0.074574	11.823	4.503	14.611	7.687	13.615	5.35	0.71454	2.788	0.305459	1	1.12	1.792	0.203601	1	0.99322	-0.996	-0.101858	1	0.20686	12.939	5.526	13.551	6.733	14.778	6.605	0.74829
Triacylglycerols	NA	TG(18:3_36:3)	9.4754	0.701991	7.037	2.725	9.363	5.104	8.709	3.694	0.96771	2.326	0.41201	1	1.6417	1.672	0.307547	1	1.3909	-0.654	-0.104464	1	0.16694	6.835	2.724	8.922	4.158	8.588	3.754	0.87434	2.087	0.384426	1	1.5289	1.753	0.329381	1	1.4104	-0.334	-0.055045	1	0.16088	8.184	4.389	9.001	6.469	8.23	3.806	0.087997
Triacylglycerols	NA	TG(18:3_36:4)	10.4157	0.969276	2.665	1.475	3.803	2.254	3.407	1.73	0.99782	1.138	0.513002	0.999814	1.8322	0.742	0.354366	1	1.4608	-0.396	-0.158636	1	0.29551	2.486	1.283	3.513	1.785	3.362	1.548	0.94943	1.027	0.498877	0.915983	1.7436	0.876	0.435493	1	1.7639	-0.151	-0.0633839	1	0.084204	3.042	2.269	3.354	2.931	2.96	1.499	0.13207
Triacylglycerols	NA	TG(20:0_32:4)	13.8528	0.822867	0.467	0.129	0.499	0.299	0.526	0.154	1.2487	0.032	0.0956173	1	0.123	0.059	0.17164	1	1.2468	0.027	0.076023	1	1.0718	0.449	0.109	0.487	0.167	0.504	0.123	0.017956	0.038	0.117206	1	0.76604	0.055	0.166708	1	1.4296	0.017	0.049502	1	0.56794	0.479	0.151	0.454	0.16	0.453	0.115	0.57771
Triacylglycerols	NA	TG(20:1_34:1)	23.5694	0.10904	4.028	1.568	3.558	1.236	3.824	1.371	0.12227	-0.47	-0.178997	1	1.1834	-0.204	-0.0749812	1	0.43318	0.266	0.104016	1	0.63308	3.762	1.431	3.645	1.576	3.786	1.61	0.35131	-0.117	-0.045581	1	0.46887	0.024	0.00917456	1	0.2331	0.141	0.0547556	1	0.18713	3.389	1.083	3.865	1.367	3.778	1.331	1.1792
Triacylglycerols	NA	TG(20:1_34:2)	13.2442	0.148673	2.156	0.716	1.983	0.705	2.125	0.62	0.18913	-0.173	-0.120673	1	0.9837	-0.031	-0.0208943	1	0.099809	0.142	0.0997782	1	0.81337	2.112	0.708	2.09	0.687	2.117	0.75	0.088788	-0.022	-0.0151069	1	0.17391	0.005	0.00341143	1	0.15156	0.027	0.0185183	1	0.010053	1.938	0.644	2.22	1.007	2.01	0.741	0.5864
Triacylglycerols	NA	TG(20:2_34:1)	24.8538	0.193189	2.92	1.168	2.382	0.771	3.225	1.474	1.1397	-0.538	-0.293795	1	1.9738	0.305	0.143331	1	0.52508	0.843	0.437126	1	2.1333	2.818	1.025	2.565	0.96	3.224	1.472	1.4297	-0.253	-0.135713	1	0.89006	0.406	0.19418	1	0.79127	0.659	0.329893	1	1.4769	2.594	0.903	2.827	0.821	2.878	0.881	1.2368
Triacylglycerols	NA	TG(20:2_34:2)	18.0364	0.254031	1.726	0.573	1.607	0.493	1.986	0.62	1.78	-0.119	-0.103063	1	0.77886	0.26	0.202433	1	1.3428	0.379	0.305496	1	2.1764	1.676	0.521	1.658	0.516	1.982	0.576	1.2379	-0.018	-0.0155781	1	0.20704	0.306	0.241935	1	1.6637	0.324	0.257513	1	1.6724	1.642	0.519	1.734	0.468	1.674	0.505	0.49946
Triacylglycerols	NA	TG(20:3_34:0)	20.7343	0.51153	0.735	0.242	0.677	0.313	0.869	0.444	1.1889	-0.058	-0.118588	1	1.2665	0.134	0.241612	1	0.76777	0.192	0.3602	1	1.6507	0.717	0.221	0.69	0.298	0.85	0.503	1.0922	-0.027	-0.0553768	1	0.65937	0.133	0.24549	1	0.69124	0.16	0.300866	1	1.1057	0.637	0.227	0.697	0.257	0.741	0.237	1.3561
Triacylglycerols	NA	TG(20:3_34:1)	9.55215	0.389604	5.436	1.873	4.717	2.21	6.26	3.07	1.1435	-0.719	-0.204676	1	1.718	0.824	0.203617	1	0.62692	1.543	0.408293	1	1.8972	5.218	1.873	4.975	2.274	6.205	2.938	1.312	-0.243	-0.0688004	1	0.69402	0.987	0.249934	1	0.95739	1.23	0.318735	1	1.3822	4.871	1.996	5.486	1.897	5.722	1.974	1.5287
Triacylglycerols	NA	TG(20:3_34:2)	11.0455	0.642833	2.93	0.891	2.748	1.566	3.461	1.208	1.7341	-0.182	-0.0925187	1	1.2009	0.531	0.240288	1	1.3998	0.713	0.332807	1	2.2331	2.783	0.855	2.995	1.444	3.333	1.093	0.79044	0.212	0.105915	1	0.12653	0.55	0.26018	1	1.7309	0.338	0.154265	1	1.216	2.747	1.089	2.944	0.925	2.938	0.929	0.94632
Triacylglycerols	NA	TG(20:3_34:3)	19.7872	0.777832	0.685	0.214	0.681	0.375	0.739	0.206	0.98672	-0.004	-0.00844919	1	0.64242	0.054	0.10947	1	0.83338	0.058	0.11792	1	1.3036	0.676	0.195	0.669	0.255	0.783	0.233	1.2285	-0.007	-0.015017	1	0.36631	0.107	0.211989	1	1.401	0.114	0.227006	1	1.4938	0.617	0.234	0.667	0.248	0.632	0.23	0.50299
Triacylglycerols	NA	TG(20:3_36:3)	11.0162	0.663404	1.602	0.398	1.74	0.714	1.827	0.577	1.0587	0.138	0.119213	1	0.51159	0.225	0.189602	1	1.1216	0.087	0.0703893	1	0.63925	1.503	0.322	1.776	0.823	1.828	0.565	0.038907	0.273	0.240787	1	0.84001	0.325	0.282421	1	2.0417	0.052	0.0416345	1	0.65358	1.657	0.489	1.964	0.78	1.766	0.678	0.85948
Triacylglycerols	NA	TG(20:3_36:4)	15.3979	0.998204	0.593	0.166	0.715	0.397	0.705	0.198	1.2604	0.122	0.269911	1	1.2599	0.112	0.249591	1	1.5907	-0.01	-0.02032	1	0.34933	0.581	0.123	0.744	0.333	0.731	0.183	0.66555	0.163	0.356764	1	1.6321	0.15	0.331333	1	2.5488	-0.013	-0.0254312	1	0.30318	0.686	0.228	0.783	0.341	0.682	0.261	0.20146
Triacylglycerols	NA	TG(20:4_30:0)	14.4427	0.32697	0.614	0.247	0.627	0.44	0.833	0.664	0.93877	0.013	0.0302268	1	0.7775	0.219	0.440078	1	0.67575	0.206	0.409851	1	1.1807	0.734	0.307	0.862	0.52	1.045	0.769	0.26766	0.128	0.231908	1	0.49345	0.311	0.509651	1	1.2181	0.183	0.277743	1	0.67066	0.621	0.327	0.707	0.385	0.762	0.455	0.78748
Triacylglycerols	NA	TG(20:4_32:0)	12.0216	0.300605	1.932	0.661	1.871	1.129	2.487	2.002	0.77091	-0.061	-0.0462855	1	1.0908	0.555	0.364311	1	0.4542	0.616	0.410597	1	1.1881	1.988	0.678	2.244	1.23	2.884	2.563	0.42105	0.256	0.174755	1	0.11982	0.896	0.536753	1	0.85207	0.64	0.361998	1	0.62806	1.942	0.933	2.16	1.365	2.349	1.295	0.64078
Triacylglycerols	NA	TG(20:4_32:1)	9.36977	0.496601	2.014	0.815	2.092	1.384	2.649	2.161	0.89643	0.078	0.0548192	1	0.53808	0.635	0.395384	1	0.69868	0.557	0.340565	1	1.049	2.111	0.791	2.368	1.303	2.969	2.715	0.23763	0.257	0.165743	1	0.20048	0.858	0.492051	1	0.66629	0.601	0.326308	1	0.43375	1.847	1.02	2.126	1.168	2.288	1.236	1.1214
Triacylglycerols	NA	TG(20:4_32:2)	12.4615	0.491534	0.539	0.168	0.615	0.359	0.701	0.333	1.6573	0.076	0.190301	1	0.29243	0.162	0.379129	1	1.7621	0.086	0.188828	1	1.2623	0.599	0.183	0.7	0.357	0.75	0.386	0.19339	0.101	0.224799	1	0.44364	0.151	0.324335	1	1.2283	0.05	0.0995357	1	0.55885	0.64	0.273	0.741	0.376	0.725	0.312	0.89593
Triacylglycerols	NA	TG(20:4_34:0)	11.1675	0.110827	1.76	0.586	1.563	0.697	2.007	1.088	0.80222	-0.197	-0.171258	1	1.4529	0.247	0.189465	1	0.37567	0.444	0.360723	1	1.4505	1.753	0.612	1.721	0.654	2.078	1.321	0.57301	-0.032	-0.0265789	1	0.28564	0.325	0.24537	1	0.4489	0.357	0.271949	1	0.6341	1.605	0.664	1.577	0.707	1.713	0.678	0.17265
Triacylglycerols	NA	TG(20:4_34:1)	9.59302	0.161699	11.263	4.136	10.652	4.999	12.965	6.467	1.0315	-0.611	-0.0804668	1	0.78453	1.702	0.203031	1	0.72514	2.313	0.283498	1	1.3666	11.252	3.677	11.568	4.577	13.283	7.43	0.45666	0.316	0.039958	1	0.0040318	2.031	0.2394	1	0.70552	1.715	0.199442	1	0.63679	10.923	4.525	10.727	4.515	11.599	4.38	0.24272
Triacylglycerols	NA	TG(20:4_34:2)	9.98981	0.378981	5.998	2.029	6.51	4.251	7.156	2.881	1.3445	0.512	0.118176	1	0.024712	1.158	0.254672	1	1.3316	0.646	0.136496	1	1.216	5.886	1.747	7.172	3.474	7.414	3.286	0.24929	1.286	0.285088	1	1.0316	1.528	0.332965	1	1.5623	0.242	0.0478766	1	0.3762	5.913	2.381	5.784	2.614	5.938	2.065	0.040167
Triacylglycerols	NA	TG(20:4_34:3)	7.52798	0.517076	0.948	0.316	0.969	0.507	1.098	0.47	1.2362	0.021	0.0316096	1	0.25965	0.15	0.211919	1	1.1069	0.129	0.180309	1	1.2851	0.923	0.292	1.108	0.494	1.153	0.49	0.21038	0.185	0.263555	1	1.0342	0.23	0.32099	1	1.6812	0.045	0.0574346	1	0.46108	1.047	0.461	0.991	0.47	1.031	0.388	0.05715
Triacylglycerols	NA	TG(20:4_36:2)	10.4647	0.103118	8.085	2.92	7.902	3.408	8.385	2.782	0.58931	-0.183	-0.0330299	1	0.35582	0.3	0.052563	1	0.43478	0.483	0.0855929	1	0.8114	7.574	2.663	8.352	3.419	7.983	2.738	0.43525	0.778	0.141066	1	0.63423	0.409	0.0758756	1	0.5522	-0.369	-0.0651907	1	0.15089	7.639	2.885	7.523	2.727	7.644	3.07	0.024989
Triacylglycerols	NA	TG(20:4_36:3)	10.6609	0.467377	4.236	1.391	5.094	3.57	4.856	1.732	0.87929	0.858	0.266096	1	0.75755	0.62	0.197066	1	1.1196	-0.238	-0.0690305	1	0.30522	3.984	1.123	5.12	2.814	4.742	1.53	0.85401	1.136	0.361926	1	1.4263	0.758	0.251278	1	1.5595	-0.378	-0.110648	1	0.14607	4.029	1.459	4.072	1.728	3.825	1.335	0.28215
Triacylglycerols	NA	TG(20:4_36:4)	10.6295	0.874037	1.427	0.487	2.191	2.308	1.887	0.915	1.134	0.764	0.618604	1	1.4859	0.46	0.403109	1	1.6503	-0.304	-0.215495	1	0.077993	1.36	0.442	2.162	1.727	1.845	0.823	1.1875	0.802	0.66876	1	1.8806	0.485	0.440014	1	2.0039	-0.317	-0.228746	1	0.27847	1.637	0.671	1.647	0.835	1.499	0.577	0.52438
Triacylglycerols	NA	TG(20:4_36:5)	12.527	0.973582	0.499	0.206	0.515	0.263	0.525	0.285	0.2683	0.016	0.0455326	1	0.071803	0.026	0.0732776	1	0.25722	0.01	0.027745	1	0.20742	0.439	0.142	0.557	0.282	0.559	0.373	0.5757	0.118	0.343456	1	1.1587	0.12	0.348627	1	1.2128	0.002	0.00517096	1	0.015411	0.458	0.227	0.493	0.317	0.461	0.187	0.23753
Triacylglycerols	NA	TG(20:5_34:1)	11.4698	0.119672	3.572	1.68	3.568	1.918	3.958	1.759	0.77087	-0.004	-0.00161647	1	0.25086	0.386	0.14804	1	0.6315	0.39	0.149656	1	0.87956	3.383	1.516	3.775	1.998	3.856	1.805	0.0017226	0.392	0.158173	1	0.31975	0.473	0.188802	1	0.5858	0.081	0.0306284	1	0.23056	4.158	2.068	3.91	2.281	4.628	2.879	0.31115
Triacylglycerols	NA	TG(20:5_34:2)	8.28092	0.278331	2.146	1.144	2.193	1.291	2.414	1.044	1.0543	0.047	0.0312557	1	0.057544	0.268	0.169776	1	0.95743	0.221	0.13852	1	1.0632	2.032	0.965	2.3	1.231	2.338	1.033	0.047846	0.268	0.178733	1	0.39023	0.306	0.202375	1	0.85897	0.038	0.0236411	1	0.36913	2.583	1.428	2.457	1.83	2.684	1.703	0.12237
Triacylglycerols	NA	TG(20:5_36:2)	9.51613	0.109636	2.096	1.274	2.33	1.582	2.182	1.297	0.23625	0.234	0.152691	1	0.30198	0.086	0.0580124	1	0.30105	-0.148	-0.0946789	1	0.022288	1.88	0.972	2.45	1.675	2.054	1.15	0.8186	0.57	0.382049	1	0.88013	0.174	0.127704	1	0.31773	-0.396	-0.254346	1	0.54659	2.755	1.687	2.767	1.985	2.995	2.153	0.28876
Triacylglycerols	NA	TG(20:5_36:3)	12.4629	0.278028	1.603	1.088	1.89	1.124	1.781	1.091	0.50344	0.287	0.237612	1	0.9994	0.178	0.151913	1	0.70624	-0.109	-0.0856987	1	0.1963	1.474	0.842	1.949	1.143	1.729	0.98	0.8591	0.475	0.402998	1	1.1476	0.255	0.230201	1	0.77741	-0.22	-0.172796	1	0.41025	2.136	1.388	2.245	1.951	2.103	1.517	0.094135
Triacylglycerols	NA	TG(22:4_34:2)	9.23423	0.259018	0.801	0.198	0.703	0.253	0.86	0.279	1.0514	-0.098	-0.188278	1	1.8682	0.059	0.102534	1	0.50178	0.157	0.290812	1	1.9658	0.802	0.23	0.827	0.313	0.925	0.311	0.77074	0.025	0.0442851	1	0.031132	0.123	0.205851	1	1.2612	0.098	0.161566	1	1.0648	0.79	0.287	0.751	0.326	0.762	0.233	0.45648
Triacylglycerols	NA	TG(22:5_32:1)	16.1224	0.149685	1.006	0.389	0.864	0.383	1.109	0.604	0.58917	-0.142	-0.219527	1	1.6336	0.103	0.140629	1	0.13802	0.245	0.360156	1	1.3718	1.038	0.464	0.967	0.431	1.158	0.569	1.2442	-0.071	-0.102219	1	0.71368	0.12	0.157829	1	0.72883	0.191	0.260047	1	1.272	1.188	0.503	1.266	0.559	1.345	0.599	0.76876
Triacylglycerols	NA	TG(22:6_32:1)	10.1215	0.130466	2.496	1.303	2.14	1.25	2.473	1.038	0.32917	-0.356	-0.222007	1	1.1629	-0.023	-0.0133557	1	0.015853	0.333	0.208651	1	1.0321	2.356	1.245	2.34	1.475	2.446	1.09	0.51671	-0.016	-0.00983101	1	0.37257	0.09	0.0540849	1	0.15321	0.106	0.0639159	1	0.48007	2.808	1.626	3.108	2.435	3.142	2.12	0.36014
Triacylglycerols	NA	TG(22:6_34:1)	9.32568	0.0542032	12.092	6.165	11.051	6.49	11.343	5.562	0.069917	-1.041	-0.129876	1	0.70394	-0.749	-0.0922506	1	0.13885	0.292	0.0376253	1	0.55842	11.081	5.581	11.637	7.072	10.923	5.327	0.0038022	0.556	0.0706311	1	0.025487	-0.158	-0.0207189	1	0.042214	-0.714	-0.09135	1	0.013888	12.229	6.208	11.367	8.487	12.585	8.428	0.45466
Triacylglycerols	NA	TG(22:6_34:2)	11.6396	0.1112	7.416	4.207	7.108	4.194	7.34	3.715	0.41174	-0.308	-0.0611976	1	0.37291	-0.076	-0.0148612	1	0.27256	0.232	0.0463364	1	0.67304	6.767	3.756	7.536	4.602	7.265	3.861	0.09289	0.769	0.155283	1	0.31475	0.498	0.102446	1	0.4586	-0.271	-0.0528362	1	0.1099	7.922	5.077	7.838	7.232	7.468	5.772	0.71355
Aminoacids	Threonine	Thr	4.93921	0.748804	168.083	53.546	163.667	30.158	161.333	36.642	0.34074	-4.416	-0.0384104	1	0.026618	-6.75	-0.0591323	1	0.27454	-2.334	-0.0207219	1	0.35604	157.892	42.418	159	36.364	150.5	36.763	0.57118	1.108	0.0100887	1	0.22241	-7.392	-0.0691746	1	0.46967	-8.5	-0.0792633	1	0.75008	149.333	16.702	153.75	31.638	153.167	33.031	0.29234
Amine Oxides	Trimethylamine N-oxide	TMAO	7.0344	0.936598	7.065	4.181	5.776	3.082	5.529	3.784	1.031	-1.289	-0.290619	1	0.74687	-1.536	-0.353671	0.991944	1.0063	-0.247	-0.0630522	1	0.55578	6.144	3.583	5.666	2.823	5.092	3.246	0.56418	-0.478	-0.116848	1	0.016573	-1.052	-0.270946	1	0.78142	-0.574	-0.154098	1	0.94368	5.247	2.364	6.327	5.592	7.075	4.728	0.639
Alkaloids	Trigonelline	Trigonelline	7.48285	0.748148	0.251	0.07	0.289	0.124	0.319	0.163	1.257	0.038	0.203382	1	1.1035	0.068	0.345869	1	1.3183	0.03	0.142487	1	0.53098	0.299	0.082	0.369	0.145	0.385	0.203	0.73171	0.07	0.303475	1	1.5584	0.086	0.364713	1	1.141	0.016	0.0612376	1	0.10777	0.222	0.061	0.272	0.178	0.238	0.075	0.85802
Aminoacids Related	Lenticin	TrpBetaine	7.1475	0.871529	0.478	0.395	0.572	0.76	0.683	0.815	0.2554	0.094	0.259005	1	0.15875	0.205	0.514875	1	0.18556	0.111	0.25587	1	0.32185	0.47	0.383	0.594	0.749	0.657	0.736	0.11193	0.124	0.337802	1	0.0099884	0.187	0.483233	1	0.19686	0.063	0.14543	1	0.16729	0.506	0.387	0.551	0.565	0.654	0.875	0.02638
Aminoacids	Tyrosine	Tyr	6.23207	0.0648912	81.567	17.191	84.933	17.869	83.633	18.127	0.22746	3.366	0.0583396	1	0.80148	2.066	0.0360867	1	0.38395	-1.3	-0.0222529	1	0.31508	79.342	12.361	81.408	14.054	80.208	16.625	0.43162	2.066	0.0370858	1	0.44756	0.866	0.0156614	1	0.067948	-1.2	-0.0214244	1	0.32545	72.092	10.765	75.967	11.675	75.225	17.208	0.89212
Nucleobases Related	Xanthine	Xanthine	6.38738	0.360658	0.446	0.072	0.408	0.066	0.448	0.094	0.45808	-0.038	-0.128475	1	1.863	0.002	0.00645502	1	0.034571	0.04	0.13493	1	1.5108	0.408	0.077	0.433	0.074	0.462	0.127	0.023868	0.025	0.0857979	1	1.0537	0.054	0.179324	1	1.4243	0.029	0.0935258	1	0.63497	0.456	0.085	0.451	0.091	0.442	0.085	0.54881
[truncated: 107 more columns]
